# Supplementary material for: Reprogramming biocatalytic futile cycles through computational engineering of stereochemical promiscuity to create an amine racemase
Source: Nat Commun. 2024 Jan 2;15:49. doi: 10.1038/s41467-023-44218-7 (PMC10761954; doi:10.1038/s41467-023-44218-7)
Supplement: Supplementary file 4 — Source Data [file 41467_2023_44218_MOESM4_ESM.xlsx]

## Sheet: Fig2a
reaction time (h)	S-D2 (mM)	R-D2 (mM)	S-D2 +R-D2 (mM)
0	0	0	0
0.5	10.56	0	10.56
1.5	26.45	0.75	27.2
3	35.1	1.85	36.95
5	34.46	2.64	37.1
7	33.77	3.22	36.99
12	32.17	4.9	37.07
24	30.01	7.12	37.13

## Sheet: Fig2b
reaction time (h)	S-D2 (mM)	R-D2 (mM)	S-D2 +R-D2 (mM)
0	50	0	50
0.5	45.05	0	45.05
1.5	38.6	0.02	38.62
3	36.33	1.38	37.71
5	34.42	3.02	37.44
7	33.46	3.99	37.45
12	31.41	5.7	37.11
24	27.53	9.73	37.26

## Sheet: Fig2c
donor	S-D2 (mM)	R-D2 (mM)	ee(%)
D3	22.14	20.07	4.9041
D4	26.99	15.61	26.7136
D5	18.49	17.88	1.6772
D6	28.66	15.49	29.8301
D7	5.57	5.31	2.3897
D8	9.55	9.42	0.6853
D9	1.11	1.08	1.3699

## Sheet: Fig2f
wavelength (nm)	E-PLP control	S-D2 : 0.1 min	S-D2 : 10 min	R-D2 : 0.1 min	R-D2 : 10 min
295	0.31	0.291	0.3	0.303	0.3
296	0.275	0.258	0.264	0.268	0.265
297	0.244	0.23	0.235	0.238	0.235
298	0.219	0.205	0.209	0.213	0.209
299	0.195	0.183	0.186	0.189	0.186
300	0.172	0.161	0.164	0.166	0.164
301	0.153	0.143	0.145	0.147	0.145
302	0.135	0.127	0.129	0.13	0.129
303	0.121	0.114	0.116	0.116	0.115
304	0.11	0.104	0.106	0.106	0.106
305	0.101	0.099	0.1	0.098	0.1
306	0.095	0.093	0.094	0.092	0.095
307	0.091	0.09	0.091	0.088	0.093
308	0.087	0.09	0.091	0.086	0.092
309	0.085	0.091	0.091	0.084	0.092
310	0.084	0.092	0.092	0.084	0.094
311	0.083	0.094	0.094	0.083	0.096
312	0.082	0.097	0.098	0.085	0.099
313	0.081	0.099	0.1	0.085	0.102
314	0.081	0.102	0.103	0.086	0.105
315	0.081	0.105	0.107	0.087	0.107
316	0.082	0.108	0.11	0.089	0.111
317	0.082	0.111	0.114	0.09	0.115
318	0.083	0.114	0.117	0.091	0.119
319	0.083	0.118	0.121	0.093	0.122
320	0.084	0.121	0.124	0.094	0.125
321	0.085	0.123	0.128	0.096	0.13
322	0.085	0.128	0.133	0.097	0.133
323	0.086	0.131	0.136	0.099	0.138
324	0.087	0.134	0.14	0.1	0.141
325	0.088	0.137	0.144	0.102	0.145
326	0.087	0.141	0.148	0.103	0.15
327	0.088	0.143	0.151	0.105	0.153
328	0.088	0.146	0.155	0.105	0.156
329	0.088	0.148	0.158	0.106	0.16
330	0.088	0.151	0.161	0.107	0.163
331	0.088	0.153	0.165	0.108	0.166
332	0.089	0.155	0.167	0.108	0.169
333	0.088	0.157	0.171	0.108	0.172
334	0.087	0.158	0.173	0.109	0.174
335	0.088	0.16	0.175	0.109	0.176
336	0.087	0.16	0.176	0.109	0.177
337	0.087	0.161	0.178	0.109	0.179
338	0.086	0.16	0.178	0.109	0.18
339	0.086	0.16	0.178	0.109	0.181
340	0.085	0.16	0.178	0.108	0.18
341	0.085	0.159	0.179	0.106	0.178
342	0.085	0.158	0.177	0.105	0.178
343	0.084	0.158	0.177	0.106	0.178
344	0.084	0.156	0.175	0.105	0.176
345	0.085	0.154	0.173	0.104	0.173
346	0.085	0.152	0.17	0.103	0.171
347	0.085	0.151	0.169	0.102	0.168
348	0.085	0.148	0.166	0.102	0.165
349	0.086	0.145	0.161	0.101	0.162
350	0.086	0.143	0.158	0.102	0.159
351	0.086	0.139	0.154	0.101	0.155
352	0.087	0.135	0.148	0.1	0.15
353	0.087	0.132	0.143	0.099	0.144
354	0.088	0.128	0.138	0.098	0.138
355	0.089	0.123	0.131	0.097	0.132
356	0.09	0.118	0.124	0.096	0.125
357	0.091	0.113	0.118	0.096	0.119
358	0.092	0.11	0.112	0.095	0.113
359	0.093	0.105	0.106	0.095	0.107
360	0.095	0.101	0.1	0.094	0.101
361	0.096	0.098	0.095	0.094	0.096
362	0.098	0.095	0.091	0.094	0.091
363	0.099	0.092	0.086	0.094	0.087
364	0.101	0.09	0.082	0.095	0.083
365	0.103	0.088	0.079	0.096	0.079
366	0.106	0.087	0.077	0.096	0.076
367	0.108	0.086	0.075	0.098	0.074
368	0.109	0.085	0.072	0.099	0.072
369	0.111	0.085	0.072	0.101	0.071
370	0.114	0.086	0.071	0.103	0.07
371	0.116	0.086	0.071	0.104	0.07
372	0.118	0.086	0.07	0.106	0.069
373	0.121	0.087	0.07	0.108	0.069
374	0.123	0.088	0.07	0.111	0.07
375	0.126	0.089	0.071	0.113	0.07
376	0.129	0.09	0.072	0.115	0.071
377	0.131	0.091	0.072	0.117	0.071
378	0.134	0.092	0.074	0.12	0.072
379	0.137	0.093	0.074	0.123	0.074
380	0.139	0.094	0.075	0.125	0.074
381	0.142	0.097	0.077	0.128	0.076
382	0.145	0.098	0.078	0.13	0.077
383	0.148	0.099	0.079	0.133	0.078
384	0.151	0.1	0.08	0.136	0.08
385	0.154	0.102	0.081	0.139	0.081
386	0.156	0.103	0.082	0.141	0.082
387	0.159	0.104	0.084	0.144	0.083
388	0.162	0.106	0.086	0.146	0.085
389	0.165	0.107	0.087	0.149	0.086
390	0.167	0.108	0.088	0.151	0.087
391	0.17	0.109	0.089	0.153	0.088
392	0.172	0.11	0.09	0.156	0.089
393	0.174	0.111	0.091	0.158	0.09
394	0.176	0.111	0.092	0.161	0.092
395	0.179	0.112	0.093	0.163	0.093
396	0.18	0.112	0.094	0.163	0.093
397	0.182	0.113	0.095	0.165	0.094
398	0.183	0.113	0.095	0.166	0.095
399	0.184	0.113	0.096	0.168	0.095
400	0.187	0.113	0.096	0.169	0.096
401	0.187	0.112	0.097	0.17	0.096
402	0.188	0.112	0.097	0.171	0.097
403	0.188	0.111	0.097	0.171	0.097
404	0.189	0.111	0.097	0.172	0.097
405	0.189	0.11	0.097	0.172	0.097
406	0.19	0.109	0.097	0.172	0.097
407	0.19	0.108	0.097	0.172	0.097
408	0.19	0.107	0.096	0.173	0.097
409	0.189	0.105	0.096	0.172	0.096
410	0.19	0.104	0.095	0.172	0.096
411	0.188	0.102	0.095	0.171	0.095
412	0.188	0.101	0.094	0.17	0.095
413	0.186	0.099	0.093	0.169	0.094
414	0.185	0.097	0.092	0.167	0.093
415	0.183	0.095	0.091	0.166	0.092
416	0.181	0.093	0.089	0.164	0.09
417	0.18	0.09	0.088	0.162	0.089
418	0.176	0.088	0.086	0.158	0.086
419	0.175	0.085	0.085	0.157	0.086
420	0.172	0.083	0.083	0.154	0.084
421	0.168	0.08	0.081	0.151	0.082
422	0.165	0.077	0.079	0.148	0.08
423	0.162	0.074	0.077	0.144	0.078
424	0.159	0.071	0.075	0.141	0.076
425	0.154	0.069	0.073	0.137	0.074
426	0.15	0.066	0.071	0.134	0.072
427	0.148	0.063	0.069	0.13	0.07
428	0.144	0.06	0.067	0.126	0.068
429	0.14	0.057	0.065	0.123	0.066
430	0.136	0.054	0.062	0.119	0.063
431	0.132	0.051	0.06	0.115	0.061
432	0.129	0.049	0.058	0.111	0.059
433	0.125	0.046	0.056	0.108	0.057
434	0.121	0.043	0.053	0.104	0.054
435	0.117	0.041	0.051	0.1	0.052
436	0.113	0.038	0.049	0.096	0.05
437	0.109	0.036	0.047	0.093	0.047
438	0.105	0.034	0.044	0.089	0.045
439	0.101	0.031	0.042	0.085	0.043
440	0.097	0.029	0.04	0.081	0.041
441	0.093	0.027	0.038	0.077	0.039
442	0.089	0.026	0.036	0.074	0.036
443	0.085	0.024	0.034	0.07	0.034
444	0.08	0.022	0.032	0.067	0.032
445	0.076	0.02	0.03	0.063	0.03
446	0.072	0.019	0.028	0.059	0.028
447	0.068	0.017	0.026	0.055	0.026
448	0.064	0.016	0.024	0.051	0.024
449	0.06	0.015	0.022	0.048	0.023
450	0.056	0.013	0.021	0.044	0.021
451	0.051	0.012	0.019	0.041	0.019
452	0.047	0.011	0.018	0.038	0.018
453	0.044	0.01	0.016	0.035	0.016
454	0.04	0.009	0.015	0.032	0.015
455	0.037	0.008	0.014	0.029	0.014
456	0.033	0.007	0.012	0.026	0.013
457	0.03	0.007	0.011	0.024	0.011
458	0.027	0.006	0.01	0.021	0.01
459	0.025	0.005	0.009	0.019	0.01
460	0.022	0.005	0.009	0.017	0.009
461	0.02	0.004	0.008	0.015	0.008
462	0.018	0.004	0.007	0.013	0.007
463	0.016	0.003	0.006	0.012	0.006
464	0.014	0.003	0.006	0.01	0.006
465	0.012	0.002	0.005	0.009	0.005
466	0.011	0.002	0.005	0.008	0.005
467	0.01	0.001	0.004	0.007	0.004
468	0.008	0.001	0.004	0.006	0.004
469	0.007	0.001	0.003	0.005	0.003
470	0.007	0.001	0.003	0.005	0.003
471	0.006	0.001	0.003	0.004	0.003
472	0.005	0	0.002	0.003	0.003
473	0.004	0	0.002	0.003	0.002
474	0.004	0	0.002	0.002	0.002
475	0.004	0	0.002	0.002	0.002
476	0.003	0	0.002	0.002	0.002
477	0.003	0	0.002	0.002	0.002
478	0.003	0	0.001	0.001	0.001
479	0.002	0	0.001	0.001	0.001
480	0.002	0	0.001	0.001	0.001
481	0.002	0	0.001	0.001	0.001
482	0.002	0	0.001	0.001	0.001
483	0.002	0	0.001	0	0.001
484	0.001	0	0.001	0	0.001
485	0.001	0	0.001	0	0.001
486	0.001	0	0.001	0	0.001
487	0.001	0	0.001	0	0.001
488	0.001	0	0.001	0	0
489	0.001	0	0.001	0	0
490	0.001	0	0.001	0	0
491	0.001	0	0.001	0	0
492	0.001	0	0.001	0	0
493	0.001	0	0	0	0
494	0.001	0	0	0	0
495	0.001	0	0	0	0
496	0.001	0	0	0	0
497	0.001	0	0	0	0
498	0	0	0	0	0
499	0	0	0	0	0
500	0	0	0	0	0

## Sheet: Fig3a
reaction time (h)	S-D2 (mM)	R-D2 (mM)	S-D2 +R-D2 (mM)	ee (%)
0	0	0	0
0.1	5.3245	0.2697	5.5942	90.3577
0.2	10.0609	0.5096	10.5705	90.3577
0.3	14.2664	0.7226	14.989	90.3577
0.4	18.0005	0.9118	18.9123	90.3577
0.5	21.316	1.0797	22.3957	90.3577
0.6	24.2599	1.2289	25.4888	90.3577
0.7	26.8738	1.3613	28.2351	90.3577
0.8	29.1947	1.4788	30.6735	90.3577
0.9	31.2554	1.5832	32.8386	90.3577
1	33.0852	1.6759	34.7611	90.3577
1.1	34.7098	1.7582	36.468	90.3577
1.2	36.1524	1.8313	37.9837	90.3577
1.3	37.4332	1.8961	39.3293	90.3577
1.4	38.5704	1.9537	40.5241	90.3577
1.5	39.5802	2.0049	41.5851	90.3577
1.6	40.4767	2.0503	42.527	90.3577
1.7	41.2728	2.0906	43.3634	90.3577
1.8	41.9796	2.1264	44.106	90.3577
1.9	42.6071	2.1582	44.7653	90.3577
2	43.1643	2.1864	45.3507	90.3577
2.1	43.659	2.2115	45.8705	90.3577
2.2	44.0983	2.2337	46.332	90.3577
2.3	44.4882	2.2535	46.7417	90.3577
2.4	44.8344	2.271	47.1054	90.3577
2.5	45.1417	2.2866	47.4283	90.3577
2.6	45.4146	2.3004	47.715	90.3577
2.7	45.6567	2.3127	47.9694	90.3577
2.8	45.8716	2.3236	48.1952	90.3577
2.9	46.0623	2.3332	48.3955	90.3577
3	46.2315	2.3418	48.5733	90.3577
3.1	46.3814	2.3494	48.7308	90.3577
3.2	46.5143	2.3561	48.8704	90.3577
3.3	46.6318	2.3621	48.9939	90.3577
3.4	46.7355	2.3673	49.1028	90.3577
3.5	46.8265	2.3719	49.1984	90.3577
3.6	46.9057	2.3759	49.2816	90.3577
3.7	46.9736	2.3794	49.353	90.3577
3.8	47.0309	2.3823	49.4132	90.3577
3.9	47.079	2.3847	49.4637	90.3577
4	47.1195	2.3868	49.5063	90.3577
4.1	47.154	2.3885	49.5425	90.3577
4.2	47.1838	2.39	49.5738	90.3577
4.3	47.2098	2.3914	49.6012	90.3577
4.4	47.2327	2.3925	49.6252	90.3577
4.5	47.253	2.3935	49.6465	90.3577
4.6	47.2711	2.3945	49.6656	90.3577
4.7	47.2873	2.3953	49.6826	90.3577
4.8	47.302	2.396	49.698	90.3577
4.9	47.3153	2.3967	49.712	90.3577
5	47.3274	2.3973	49.7247	90.3577
5.1	47.3385	2.3979	49.7364	90.3577
5.2	47.3487	2.3984	49.7471	90.3577
5.3	47.3581	2.3989	49.757	90.3577
5.4	47.3668	2.3993	49.7661	90.3577
5.5	47.3749	2.3997	49.7746	90.3577
5.6	47.3824	2.4001	49.7825	90.3577
5.7	47.3894	2.4004	49.7898	90.3577
5.8	47.3959	2.4008	49.7967	90.3577
5.9	47.402	2.4011	49.8031	90.3577
6	47.4078	2.4014	49.8092	90.3577
6.1	47.4132	2.4017	49.8149	90.3577
6.2	47.4183	2.4019	49.8202	90.3577
6.3	47.4231	2.4022	49.8253	90.3577
6.4	47.4276	2.4024	49.83	90.3577
6.5	47.4319	2.4026	49.8345	90.3577
6.6	47.436	2.4028	49.8388	90.3577
6.7	47.4399	2.403	49.8429	90.3577
6.8	47.4436	2.4032	49.8468	90.3577
6.9	47.4471	2.4034	49.8505	90.3577
7	47.4504	2.4035	49.8539	90.3577
7.1	47.4536	2.4037	49.8573	90.3577
7.2	47.4567	2.4039	49.8606	90.3577
7.3	47.4596	2.404	49.8636	90.3577
7.4	47.4624	2.4041	49.8665	90.3577
7.5	47.465	2.4043	49.8693	90.3577
7.6	47.4676	2.4044	49.872	90.3577
7.7	47.47	2.4045	49.8745	90.3577
7.8	47.4724	2.4047	49.8771	90.3577
7.9	47.4747	2.4048	49.8795	90.3577
8	47.4769	2.4049	49.8818	90.3577
8.1	47.479	2.405	49.884	90.3577
8.2	47.481	2.4051	49.8861	90.3577
8.3	47.4829	2.4052	49.8881	90.3577
8.4	47.4848	2.4053	49.8901	90.3577
8.5	47.4866	2.4054	49.892	90.3577
8.6	47.4884	2.4055	49.8939	90.3577
8.7	47.4901	2.4055	49.8956	90.3577
8.8	47.4917	2.4056	49.8973	90.3577
8.9	47.4933	2.4057	49.899	90.3577
9	47.4948	2.4058	49.9006	90.3577
9.1	47.4963	2.4059	49.9022	90.3577
9.2	47.4978	2.4059	49.9037	90.3577
9.3	47.4992	2.406	49.9052	90.3577
9.4	47.5005	2.4061	49.9066	90.3577
9.5	47.5018	2.4061	49.9079	90.3577
9.6	47.5031	2.4062	49.9093	90.3577
9.7	47.5044	2.4063	49.9107	90.3577
9.8	47.5056	2.4063	49.9119	90.3577
9.9	47.5067	2.4064	49.9131	90.3577
10	47.5079	2.4064	49.9143	90.3577
10.1	47.509	2.4065	49.9155	90.3577
10.2	47.5101	2.4066	49.9167	90.3577
10.3	47.5111	2.4066	49.9177	90.3577
10.4	47.5121	2.4067	49.9188	90.3577
10.5	47.5131	2.4067	49.9198	90.3577
10.6	47.5141	2.4068	49.9209	90.3577
10.7	47.515	2.4068	49.9218	90.3577
10.8	47.516	2.4069	49.9229	90.3577
10.9	47.5169	2.4069	49.9238	90.3577
11	47.5177	2.4069	49.9246	90.3577
11.1	47.5186	2.407	49.9256	90.3577
11.2	47.5194	2.407	49.9264	90.3577
11.3	47.5203	2.4071	49.9274	90.3577
11.4	47.5211	2.4071	49.9282	90.3577
11.5	47.5218	2.4072	49.929	90.3577
11.6	47.5226	2.4072	49.9298	90.3577
11.7	47.5233	2.4072	49.9305	90.3577
11.8	47.5241	2.4073	49.9314	90.3577
11.9	47.5248	2.4073	49.9321	90.3577
12	47.5255	2.4073	49.9328	90.3577
12.1	47.5262	2.4074	49.9336	90.3577
12.2	47.5268	2.4074	49.9342	90.3577
12.3	47.5275	2.4074	49.9349	90.3577
12.4	47.5281	2.4075	49.9356	90.3577
12.5	47.5288	2.4075	49.9363	90.3577
12.6	47.5294	2.4075	49.9369	90.3577
12.7	47.53	2.4076	49.9376	90.3577
12.8	47.5306	2.4076	49.9382	90.3577
12.9	47.5311	2.4076	49.9387	90.3577
13	47.5317	2.4077	49.9394	90.3577
13.1	47.5323	2.4077	49.94	90.3577
13.2	47.5328	2.4077	49.9405	90.3577
13.3	47.5334	2.4077	49.9411	90.3577
13.4	47.5339	2.4078	49.9417	90.3577
13.5	47.5344	2.4078	49.9422	90.3577
13.6	47.5349	2.4078	49.9427	90.3577
13.7	47.5354	2.4078	49.9432	90.3577
13.8	47.5359	2.4079	49.9438	90.3577
13.9	47.5364	2.4079	49.9443	90.3577
14	47.5368	2.4079	49.9447	90.3577
14.1	47.5373	2.4079	49.9452	90.3577
14.2	47.5378	2.408	49.9458	90.3577
14.3	47.5382	2.408	49.9462	90.3577
14.4	47.5386	2.408	49.9466	90.3577
14.5	47.5391	2.408	49.9471	90.3577
14.6	47.5395	2.4081	49.9476	90.3577
14.7	47.5399	2.4081	49.948	90.3577
14.8	47.5403	2.4081	49.9484	90.3577
14.9	47.5407	2.4081	49.9488	90.3577
15	47.5411	2.4081	49.9492	90.3577
15.1	47.5415	2.4082	49.9497	90.3577
15.2	47.5419	2.4082	49.9501	90.3577
15.3	47.5423	2.4082	49.9505	90.3577
15.4	47.5427	2.4082	49.9509	90.3577
15.5	47.543	2.4082	49.9512	90.3577
15.6	47.5434	2.4082	49.9516	90.3577
15.7	47.5437	2.4083	49.952	90.3577
15.8	47.5441	2.4083	49.9524	90.3577
15.9	47.5444	2.4083	49.9527	90.3577
16	47.5448	2.4083	49.9531	90.3577
16.1	47.5451	2.4083	49.9534	90.3577
16.2	47.5454	2.4084	49.9538	90.3577
16.3	47.5458	2.4084	49.9542	90.3577
16.4	47.5461	2.4084	49.9545	90.3577
16.5	47.5464	2.4084	49.9548	90.3577
16.6	47.5467	2.4084	49.9551	90.3577
16.7	47.547	2.4084	49.9554	90.3577
16.8	47.5473	2.4084	49.9557	90.3577
16.9	47.5476	2.4085	49.9561	90.3577
17	47.5479	2.4085	49.9564	90.3577
17.1	47.5482	2.4085	49.9567	90.3577
17.2	47.5485	2.4085	49.957	90.3577
17.3	47.5488	2.4085	49.9573	90.3577
17.4	47.549	2.4085	49.9575	90.3577
17.5	47.5493	2.4085	49.9578	90.3577
17.6	47.5496	2.4086	49.9582	90.3577
17.7	47.5498	2.4086	49.9584	90.3577
17.8	47.5501	2.4086	49.9587	90.3577
17.9	47.5504	2.4086	49.959	90.3577
18	47.5506	2.4086	49.9592	90.3577
18.1	47.5509	2.4086	49.9595	90.3577
18.2	47.5511	2.4086	49.9597	90.3577
18.3	47.5514	2.4087	49.9601	90.3577
18.4	47.5516	2.4087	49.9603	90.3577
18.5	47.5519	2.4087	49.9606	90.3577
18.6	47.5521	2.4087	49.9608	90.3577
18.7	47.5523	2.4087	49.961	90.3577
18.8	47.5526	2.4087	49.9613	90.3577
18.9	47.5528	2.4087	49.9615	90.3577
19	47.553	2.4087	49.9617	90.3577
19.1	47.5532	2.4087	49.9619	90.3577
19.2	47.5535	2.4088	49.9623	90.3577
19.3	47.5537	2.4088	49.9625	90.3577
19.4	47.5539	2.4088	49.9627	90.3577
19.5	47.5541	2.4088	49.9629	90.3577
19.6	47.5543	2.4088	49.9631	90.3577
19.7	47.5545	2.4088	49.9633	90.3577
19.8	47.5547	2.4088	49.9635	90.3577
19.9	47.5549	2.4088	49.9637	90.3577
20	47.5551	2.4088	49.9639	90.3577
20.1	47.5553	2.4089	49.9642	90.3577
20.2	47.5555	2.4089	49.9644	90.3577
20.3	47.5557	2.4089	49.9646	90.3577
20.4	47.5559	2.4089	49.9648	90.3577
20.5	47.5561	2.4089	49.965	90.3577
20.6	47.5563	2.4089	49.9652	90.3577
20.7	47.5565	2.4089	49.9654	90.3577
20.8	47.5566	2.4089	49.9655	90.3577
20.9	47.5568	2.4089	49.9657	90.3577
21	47.557	2.4089	49.9659	90.3577
21.1	47.5572	2.4089	49.9661	90.3577
21.2	47.5573	2.409	49.9663	90.3577
21.3	47.5575	2.409	49.9665	90.3577
21.4	47.5577	2.409	49.9667	90.3577
21.5	47.5579	2.409	49.9669	90.3577
21.6	47.558	2.409	49.967	90.3577
21.7	47.5582	2.409	49.9672	90.3577
21.8	47.5584	2.409	49.9674	90.3577
21.9	47.5585	2.409	49.9675	90.3577
22	47.5587	2.409	49.9677	90.3577
22.1	47.5588	2.409	49.9678	90.3577
22.2	47.559	2.409	49.968	90.3577
22.3	47.5592	2.409	49.9682	90.3577
22.4	47.5593	2.4091	49.9684	90.3577
22.5	47.5595	2.4091	49.9686	90.3577
22.6	47.5596	2.4091	49.9687	90.3577
22.7	47.5598	2.4091	49.9689	90.3577
22.8	47.5599	2.4091	49.969	90.3577
22.9	47.5601	2.4091	49.9692	90.3577
23	47.5602	2.4091	49.9693	90.3577
23.1	47.5603	2.4091	49.9694	90.3577
23.2	47.5605	2.4091	49.9696	90.3577
23.3	47.5606	2.4091	49.9697	90.3577
23.4	47.5608	2.4091	49.9699	90.3577
23.5	47.5609	2.4091	49.97	90.3577
23.6	47.561	2.4091	49.9701	90.3577
23.7	47.5612	2.4091	49.9703	90.3577
23.8	47.5613	2.4092	49.9705	90.3577
23.9	47.5614	2.4092	49.9706	90.3577
24	47.5616	2.4092	49.9708	90.3577
24.1	47.5617	2.4092	49.9709	90.3577
24.2	47.5618	2.4092	49.971	90.3577
24.3	47.562	2.4092	49.9712	90.3577
24.4	47.5621	2.4092	49.9713	90.3577
24.5	47.5622	2.4092	49.9714	90.3577
24.6	47.5623	2.4092	49.9715	90.3577
24.7	47.5625	2.4092	49.9717	90.3577
24.8	47.5626	2.4092	49.9718	90.3577
24.9	47.5627	2.4092	49.9719	90.3577
25	47.5628	2.4092	49.972	90.3577

## Sheet: Fig3b
reaction time (h)	S-D2 (mM)	R-D2 (mM)	S-D2 +R-D2 (mM)	ee (%)				reaction time (h)	ee (%) : experimental
0	0	0	0					0
0.1	5.2735	0.2697	5.5432	90.2705				0.5	100
0.2	9.8733	0.5098	10.3831	90.1793				1.5	94.4853
0.3	13.8773	0.7239	14.6012	90.0845				3	89.9865
0.4	17.3623	0.9152	18.2775	89.986				5	85.7682
0.5	20.395	1.0866	21.4816	89.8838				7	82.5899
0.6	23.0337	1.2407	24.2744	89.7781				12	73.5635
0.7	25.3291	1.3796	26.7087	89.669				24	61.6483
0.8	27.3253	1.5055	28.8308	89.5566
0.9	29.0607	1.6198	30.6805	89.4408
1	30.569	1.7241	32.2931	89.3219
1.1	31.8794	1.8197	33.6991	89.2001
1.2	33.0172	1.9077	34.9249	89.0753
1.3	34.0046	1.9891	35.9937	88.9477
1.4	34.8611	2.0646	36.9257	88.8176
1.5	35.6033	2.1351	37.7384	88.6849
1.6	36.246	2.2011	38.4471	88.5499
1.7	36.8019	2.2633	39.0652	88.4127
1.8	37.2823	2.3221	39.6044	88.2734
1.9	37.6967	2.378	40.0747	88.1322
2	38.0537	2.4313	40.485	87.9892
2.1	38.3606	2.4823	40.8429	87.8445
2.2	38.6238	2.5314	41.1552	87.6981
2.3	38.849	2.5788	41.4278	87.5504
2.4	39.0411	2.6246	41.6657	87.4014
2.5	39.2042	2.6692	41.8734	87.2512
2.6	39.3421	2.7126	42.0547	87.0999
2.7	39.4581	2.7549	42.213	86.9476
2.8	39.555	2.7964	42.3514	86.7944
2.9	39.6351	2.8371	42.4722	86.6404
3	39.7008	2.8771	42.5779	86.4857
3.1	39.7537	2.9165	42.6702	86.3303
3.2	39.7957	2.9553	42.751	86.1744
3.3	39.828	2.9937	42.8217	86.0179
3.4	39.852	3.0317	42.8837	85.861
3.5	39.8686	3.0692	42.9378	85.7038
3.6	39.879	3.1065	42.9855	85.5463
3.7	39.8838	3.1435	43.0273	85.3885
3.8	39.8837	3.1802	43.0639	85.2304
3.9	39.8795	3.2166	43.0961	85.0723
4	39.8717	3.2529	43.1246	84.914
4.1	39.8606	3.289	43.1496	84.7555
4.2	39.8468	3.3249	43.1717	84.597
4.3	39.8307	3.3606	43.1913	84.4385
4.4	39.8124	3.3962	43.2086	84.28
4.5	39.7923	3.4317	43.224	84.1215
4.6	39.7707	3.467	43.2377	83.9631
4.7	39.7477	3.5022	43.2499	83.8047
4.8	39.7235	3.5374	43.2609	83.6463
4.9	39.6983	3.5724	43.2707	83.4881
5	39.6722	3.6073	43.2795	83.33
5.1	39.6453	3.6422	43.2875	83.172
5.2	39.6178	3.677	43.2948	83.0142
5.3	39.5897	3.7117	43.3014	82.8565
5.4	39.5611	3.7463	43.3074	82.6989
5.5	39.5321	3.7809	43.313	82.5416
5.6	39.5027	3.8154	43.3181	82.3844
5.7	39.4731	3.8498	43.3229	82.2274
5.8	39.4431	3.8842	43.3273	82.0706
5.9	39.413	3.9185	43.3315	81.914
6	39.3826	3.9527	43.3353	81.7575
6.1	39.3521	3.9869	43.339	81.6013
6.2	39.3215	4.021	43.3425	81.4453
6.3	39.2907	4.0551	43.3458	81.2895
6.4	39.2599	4.0891	43.349	81.1339
6.5	39.229	4.1231	43.3521	80.9785
6.6	39.198	4.157	43.355	80.8234
6.7	39.167	4.1909	43.3579	80.6684
6.8	39.136	4.2247	43.3607	80.5137
6.9	39.1049	4.2584	43.3633	80.3593
7	39.0739	4.2922	43.3661	80.205
7.1	39.0428	4.3258	43.3686	80.051
7.2	39.0117	4.3594	43.3711	79.8972
7.3	38.9807	4.393	43.3737	79.7437
7.4	38.9496	4.4265	43.3761	79.5903
7.5	38.9186	4.4599	43.3785	79.4372
7.6	38.8876	4.4933	43.3809	79.2843
7.7	38.8566	4.5267	43.3833	79.1317
7.8	38.8256	4.56	43.3856	78.9792
7.9	38.7947	4.5932	43.3879	78.8271
8	38.7638	4.6265	43.3903	78.6752
8.1	38.7329	4.6596	43.3925	78.5234
8.2	38.7021	4.6927	43.3948	78.372
8.3	38.6713	4.7258	43.3971	78.2207
8.4	38.6405	4.7588	43.3993	78.0697
8.5	38.6098	4.7918	43.4016	77.919
8.6	38.5791	4.8247	43.4038	77.7684
8.7	38.5485	4.8575	43.406	77.6181
8.8	38.5179	4.8904	43.4083	77.4681
8.9	38.4873	4.9231	43.4104	77.3182
9	38.4568	4.9559	43.4127	77.1686
9.1	38.4263	4.9885	43.4148	77.0192
9.2	38.3959	5.0212	43.4171	76.8701
9.3	38.3655	5.0537	43.4192	76.7212
9.4	38.3351	5.0863	43.4214	76.5725
9.5	38.3048	5.1187	43.4235	76.4241
9.6	38.2746	5.1512	43.4258	76.2759
9.7	38.2444	5.1836	43.428	76.128
9.8	38.2142	5.2159	43.4301	75.9803
9.9	38.1841	5.2482	43.4323	75.8327
10	38.154	5.2804	43.4344	75.6855
10.1	38.1239	5.3126	43.4365	75.5384
10.2	38.094	5.3448	43.4388	75.3917
10.3	38.064	5.3769	43.4409	75.2451
10.4	38.0341	5.4089	43.443	75.0987
10.5	38.0042	5.4409	43.4451	74.9526
10.6	37.9744	5.4729	43.4473	74.8067
10.7	37.9447	5.5048	43.4495	74.6611
10.8	37.9149	5.5367	43.4516	74.5157
10.9	37.8853	5.5685	43.4538	74.3705
11	37.8556	5.6003	43.4559	74.2255
11.1	37.826	5.632	43.458	74.0808
11.2	37.7965	5.6637	43.4602	73.9363
11.3	37.767	5.6953	43.4623	73.7921
11.4	37.7375	5.7269	43.4644	73.648
11.5	37.7081	5.7584	43.4665	73.5042
11.6	37.6787	5.7899	43.4686	73.3606
11.7	37.6494	5.8213	43.4707	73.2173
11.8	37.6201	5.8527	43.4728	73.0742
11.9	37.5909	5.8841	43.475	72.9313
12	37.5617	5.9154	43.4771	72.7886
12.1	37.5326	5.9466	43.4792	72.6462
12.2	37.5035	5.9778	43.4813	72.504
12.3	37.4744	6.009	43.4834	72.362
12.4	37.4454	6.0401	43.4855	72.2202
12.5	37.4165	6.0711	43.4876	72.0788
12.6	37.3875	6.1022	43.4897	71.9374
12.7	37.3587	6.1331	43.4918	71.7964
12.8	37.3298	6.1641	43.4939	71.6555
12.9	37.301	6.1949	43.4959	71.5149
13	37.2723	6.2258	43.4981	71.3745
13.1	37.2436	6.2565	43.5001	71.2344
13.2	37.2149	6.2873	43.5022	71.0944
13.3	37.1863	6.318	43.5043	70.9547
13.4	37.1577	6.3486	43.5063	70.8152
13.5	37.1292	6.3792	43.5084	70.676
13.6	37.1007	6.4098	43.5105	70.5369
13.7	37.0723	6.4403	43.5126	70.3981
13.8	37.0439	6.4707	43.5146	70.2595
13.9	37.0156	6.5011	43.5167	70.1212
14	36.9873	6.5315	43.5188	69.983
14.1	36.959	6.5618	43.5208	69.8451
14.2	36.9308	6.5921	43.5229	69.7074
14.3	36.9026	6.6223	43.5249	69.5699
14.4	36.8745	6.6525	43.527	69.4327
14.5	36.8464	6.6827	43.5291	69.2957
14.6	36.8183	6.7127	43.531	69.1588
14.7	36.7903	6.7428	43.5331	69.0222
14.8	36.7624	6.7728	43.5352	68.8859
14.9	36.7345	6.8027	43.5372	68.7498
15	36.7066	6.8326	43.5392	68.6139
15.1	36.6788	6.8625	43.5413	68.4782
15.2	36.651	6.8923	43.5433	68.3427
15.3	36.6233	6.9221	43.5454	68.2075
15.4	36.5956	6.9518	43.5474	68.0724
15.5	36.5679	6.9815	43.5494	67.9376
15.6	36.5403	7.0111	43.5514	67.803
15.7	36.5127	7.0407	43.5534	67.6686
15.8	36.4852	7.0703	43.5555	67.5344
15.9	36.4577	7.0998	43.5575	67.4005
16	36.4303	7.1292	43.5595	67.2668
16.1	36.4029	7.1586	43.5615	67.1333
16.2	36.3756	7.188	43.5636	67.0001
16.3	36.3483	7.2173	43.5656	66.867
16.4	36.321	7.2466	43.5676	66.7341
16.5	36.2938	7.2758	43.5696	66.6016
16.6	36.2666	7.305	43.5716	66.4691
16.7	36.2395	7.3341	43.5736	66.337
16.8	36.2124	7.3632	43.5756	66.205
16.9	36.1853	7.3922	43.5775	66.0732
17	36.1583	7.4212	43.5795	65.9417
17.1	36.1313	7.4502	43.5815	65.8103
17.2	36.1044	7.4791	43.5835	65.6793
17.3	36.0775	7.508	43.5855	65.5484
17.4	36.0507	7.5368	43.5875	65.4177
17.5	36.0239	7.5656	43.5895	65.2872
17.6	35.9971	7.5943	43.5914	65.157
17.7	35.9704	7.623	43.5934	65.027
17.8	35.9438	7.6516	43.5954	64.8972
17.9	35.9171	7.6802	43.5973	64.7675
18	35.8906	7.7088	43.5994	64.6382
18.1	35.864	7.7373	43.6013	64.509
18.2	35.8375	7.7657	43.6032	64.3801
18.3	35.8111	7.7941	43.6052	64.2514
18.4	35.7847	7.8225	43.6072	64.1229
18.5	35.7583	7.8508	43.6091	63.9946
18.6	35.732	7.8791	43.6111	63.8665
18.7	35.7057	7.9074	43.6131	63.7386
18.8	35.6794	7.9356	43.615	63.6109
18.9	35.6532	7.9637	43.6169	63.4834
19	35.6271	7.9918	43.6189	63.3562
19.1	35.6009	8.0199	43.6208	63.2291
19.2	35.5749	8.0479	43.6228	63.1024
19.3	35.5488	8.0759	43.6247	62.9757
19.4	35.5228	8.1038	43.6266	62.8493
19.5	35.4969	8.1317	43.6286	62.7232
19.6	35.471	8.1595	43.6305	62.5972
19.7	35.4451	8.1873	43.6324	62.4714
19.8	35.4193	8.2151	43.6344	62.3459
19.9	35.3935	8.2428	43.6363	62.2205
20	35.3677	8.2705	43.6382	62.0953
20.1	35.342	8.2981	43.6401	61.9704
20.2	35.3164	8.3257	43.6421	61.8457
20.3	35.2907	8.3532	43.6439	61.7211
20.4	35.2652	8.3807	43.6459	61.5969
20.5	35.2396	8.4081	43.6477	61.4728
20.6	35.2141	8.4355	43.6496	61.3489
20.7	35.1887	8.4629	43.6516	61.2253
20.8	35.1633	8.4902	43.6535	61.1018
20.9	35.1379	8.5175	43.6554	60.9786
21	35.1125	8.5447	43.6572	60.8554
21.1	35.0873	8.5719	43.6592	60.7327
21.2	35.062	8.599	43.661	60.61
21.3	35.0368	8.6261	43.6629	60.4876
21.4	35.0116	8.6532	43.6648	60.3653
21.5	34.9865	8.6802	43.6667	60.2434
21.6	34.9614	8.7072	43.6686	60.1215
21.7	34.9364	8.7341	43.6705	60
21.8	34.9114	8.761	43.6724	59.8786
21.9	34.8864	8.7878	43.6742	59.7574
22	34.8615	8.8146	43.6761	59.6364
22.1	34.8366	8.8414	43.678	59.5156
22.2	34.8118	8.8681	43.6799	59.3951
22.3	34.7869	8.8948	43.6817	59.2746
22.4	34.7622	8.9214	43.6836	59.1545
22.5	34.7375	8.948	43.6855	59.0346
22.6	34.7128	8.9745	43.6873	58.9148
22.7	34.6881	9.001	43.6891	58.7952
22.8	34.6635	9.0275	43.691	58.6758
22.9	34.639	9.0539	43.6929	58.5567
23	34.6145	9.0803	43.6948	58.4378
23.1	34.59	9.1066	43.6966	58.319
23.2	34.5656	9.1329	43.6985	58.2005
23.3	34.5412	9.1591	43.7003	58.0822
23.4	34.5168	9.1853	43.7021	57.964
23.5	34.4925	9.2115	43.704	57.8461
23.6	34.4682	9.2376	43.7058	57.7284
23.7	34.444	9.2636	43.7076	57.6109
23.8	34.4198	9.2897	43.7095	57.4936
23.9	34.3956	9.3157	43.7113	57.3764
24	34.3715	9.3416	43.7131	57.2595
24.1	34.3474	9.3675	43.7149	57.1427
24.2	34.3234	9.3934	43.7168	57.0262
24.3	34.2994	9.4192	43.7186	56.9099
24.4	34.2754	9.445	43.7204	56.7937
24.5	34.2515	9.4707	43.7222	56.6778
24.6	34.2276	9.4964	43.724	56.5621
24.7	34.2038	9.5221	43.7259	56.4466
24.8	34.18	9.5477	43.7277	56.3313
24.9	34.1562	9.5732	43.7294	56.2161
25	34.1325	9.5988	43.7313	56.1012

## Sheet: Fig3b_inset
reaction time (h)	S-D2 (mM)	R-D2 (mM)	S-D2 +R-D2 (mM)
0	0	0	0
0.1	5.2735	0.2697	5.5432
0.2	9.8733	0.5098	10.3831
0.3	13.8773	0.7239	14.6012
0.4	17.3623	0.9152	18.2775
0.5	20.395	1.0866	21.4816
0.6	23.0337	1.2407	24.2744
0.7	25.3291	1.3796	26.7087
0.8	27.3253	1.5055	28.8308
0.9	29.0607	1.6198	30.6805
1	30.569	1.7241	32.2931
1.1	31.8794	1.8197	33.6991
1.2	33.0172	1.9077	34.9249
1.3	34.0046	1.9891	35.9937
1.4	34.8611	2.0646	36.9257
1.5	35.6033	2.1351	37.7384
1.6	36.246	2.2011	38.4471
1.7	36.8019	2.2633	39.0652
1.8	37.2823	2.3221	39.6044
1.9	37.6967	2.378	40.0747
2	38.0537	2.4313	40.485
2.1	38.3606	2.4823	40.8429
2.2	38.6238	2.5314	41.1552
2.3	38.849	2.5788	41.4278
2.4	39.0411	2.6246	41.6657
2.5	39.2042	2.6692	41.8734
2.6	39.3421	2.7126	42.0547
2.7	39.4581	2.7549	42.213
2.8	39.555	2.7964	42.3514
2.9	39.6351	2.8371	42.4722
3	39.7008	2.8771	42.5779
3.1	39.7537	2.9165	42.6702
3.2	39.7957	2.9553	42.751
3.3	39.828	2.9937	42.8217
3.4	39.852	3.0317	42.8837
3.5	39.8686	3.0692	42.9378
3.6	39.879	3.1065	42.9855
3.7	39.8838	3.1435	43.0273
3.8	39.8837	3.1802	43.0639
3.9	39.8795	3.2166	43.0961
4	39.8717	3.2529	43.1246
4.1	39.8606	3.289	43.1496
4.2	39.8468	3.3249	43.1717
4.3	39.8307	3.3606	43.1913
4.4	39.8124	3.3962	43.2086
4.5	39.7923	3.4317	43.224
4.6	39.7707	3.467	43.2377
4.7	39.7477	3.5022	43.2499
4.8	39.7235	3.5374	43.2609
4.9	39.6983	3.5724	43.2707
5	39.6722	3.6073	43.2795
5.1	39.6453	3.6422	43.2875
5.2	39.6178	3.677	43.2948
5.3	39.5897	3.7117	43.3014
5.4	39.5611	3.7463	43.3074
5.5	39.5321	3.7809	43.313
5.6	39.5027	3.8154	43.3181
5.7	39.4731	3.8498	43.3229
5.8	39.4431	3.8842	43.3273
5.9	39.413	3.9185	43.3315
6	39.3826	3.9527	43.3353
6.1	39.3521	3.9869	43.339
6.2	39.3215	4.021	43.3425
6.3	39.2907	4.0551	43.3458
6.4	39.2599	4.0891	43.349
6.5	39.229	4.1231	43.3521
6.6	39.198	4.157	43.355
6.7	39.167	4.1909	43.3579
6.8	39.136	4.2247	43.3607
6.9	39.1049	4.2584	43.3633
7	39.0739	4.2922	43.3661
7.1	39.0428	4.3258	43.3686
7.2	39.0117	4.3594	43.3711
7.3	38.9807	4.393	43.3737
7.4	38.9496	4.4265	43.3761
7.5	38.9186	4.4599	43.3785
7.6	38.8876	4.4933	43.3809
7.7	38.8566	4.5267	43.3833
7.8	38.8256	4.56	43.3856
7.9	38.7947	4.5932	43.3879
8	38.7638	4.6265	43.3903
8.1	38.7329	4.6596	43.3925
8.2	38.7021	4.6927	43.3948
8.3	38.6713	4.7258	43.3971
8.4	38.6405	4.7588	43.3993
8.5	38.6098	4.7918	43.4016
8.6	38.5791	4.8247	43.4038
8.7	38.5485	4.8575	43.406
8.8	38.5179	4.8904	43.4083
8.9	38.4873	4.9231	43.4104
9	38.4568	4.9559	43.4127
9.1	38.4263	4.9885	43.4148
9.2	38.3959	5.0212	43.4171
9.3	38.3655	5.0537	43.4192
9.4	38.3351	5.0863	43.4214
9.5	38.3048	5.1187	43.4235
9.6	38.2746	5.1512	43.4258
9.7	38.2444	5.1836	43.428
9.8	38.2142	5.2159	43.4301
9.9	38.1841	5.2482	43.4323
10	38.154	5.2804	43.4344
10.1	38.1239	5.3126	43.4365
10.2	38.094	5.3448	43.4388
10.3	38.064	5.3769	43.4409
10.4	38.0341	5.4089	43.443
10.5	38.0042	5.4409	43.4451
10.6	37.9744	5.4729	43.4473
10.7	37.9447	5.5048	43.4495
10.8	37.9149	5.5367	43.4516
10.9	37.8853	5.5685	43.4538
11	37.8556	5.6003	43.4559
11.1	37.826	5.632	43.458
11.2	37.7965	5.6637	43.4602
11.3	37.767	5.6953	43.4623
11.4	37.7375	5.7269	43.4644
11.5	37.7081	5.7584	43.4665
11.6	37.6787	5.7899	43.4686
11.7	37.6494	5.8213	43.4707
11.8	37.6201	5.8527	43.4728
11.9	37.5909	5.8841	43.475
12	37.5617	5.9154	43.4771
12.1	37.5326	5.9466	43.4792
12.2	37.5035	5.9778	43.4813
12.3	37.4744	6.009	43.4834
12.4	37.4454	6.0401	43.4855
12.5	37.4165	6.0711	43.4876
12.6	37.3875	6.1022	43.4897
12.7	37.3587	6.1331	43.4918
12.8	37.3298	6.1641	43.4939
12.9	37.301	6.1949	43.4959
13	37.2723	6.2258	43.4981
13.1	37.2436	6.2565	43.5001
13.2	37.2149	6.2873	43.5022
13.3	37.1863	6.318	43.5043
13.4	37.1577	6.3486	43.5063
13.5	37.1292	6.3792	43.5084
13.6	37.1007	6.4098	43.5105
13.7	37.0723	6.4403	43.5126
13.8	37.0439	6.4707	43.5146
13.9	37.0156	6.5011	43.5167
14	36.9873	6.5315	43.5188
14.1	36.959	6.5618	43.5208
14.2	36.9308	6.5921	43.5229
14.3	36.9026	6.6223	43.5249
14.4	36.8745	6.6525	43.527
14.5	36.8464	6.6827	43.5291
14.6	36.8183	6.7127	43.531
14.7	36.7903	6.7428	43.5331
14.8	36.7624	6.7728	43.5352
14.9	36.7345	6.8027	43.5372
15	36.7066	6.8326	43.5392
15.1	36.6788	6.8625	43.5413
15.2	36.651	6.8923	43.5433
15.3	36.6233	6.9221	43.5454
15.4	36.5956	6.9518	43.5474
15.5	36.5679	6.9815	43.5494
15.6	36.5403	7.0111	43.5514
15.7	36.5127	7.0407	43.5534
15.8	36.4852	7.0703	43.5555
15.9	36.4577	7.0998	43.5575
16	36.4303	7.1292	43.5595
16.1	36.4029	7.1586	43.5615
16.2	36.3756	7.188	43.5636
16.3	36.3483	7.2173	43.5656
16.4	36.321	7.2466	43.5676
16.5	36.2938	7.2758	43.5696
16.6	36.2666	7.305	43.5716
16.7	36.2395	7.3341	43.5736
16.8	36.2124	7.3632	43.5756
16.9	36.1853	7.3922	43.5775
17	36.1583	7.4212	43.5795
17.1	36.1313	7.4502	43.5815
17.2	36.1044	7.4791	43.5835
17.3	36.0775	7.508	43.5855
17.4	36.0507	7.5368	43.5875
17.5	36.0239	7.5656	43.5895
17.6	35.9971	7.5943	43.5914
17.7	35.9704	7.623	43.5934
17.8	35.9438	7.6516	43.5954
17.9	35.9171	7.6802	43.5973
18	35.8906	7.7088	43.5994
18.1	35.864	7.7373	43.6013
18.2	35.8375	7.7657	43.6032
18.3	35.8111	7.7941	43.6052
18.4	35.7847	7.8225	43.6072
18.5	35.7583	7.8508	43.6091
18.6	35.732	7.8791	43.6111
18.7	35.7057	7.9074	43.6131
18.8	35.6794	7.9356	43.615
18.9	35.6532	7.9637	43.6169
19	35.6271	7.9918	43.6189
19.1	35.6009	8.0199	43.6208
19.2	35.5749	8.0479	43.6228
19.3	35.5488	8.0759	43.6247
19.4	35.5228	8.1038	43.6266
19.5	35.4969	8.1317	43.6286
19.6	35.471	8.1595	43.6305
19.7	35.4451	8.1873	43.6324
19.8	35.4193	8.2151	43.6344
19.9	35.3935	8.2428	43.6363
20	35.3677	8.2705	43.6382
20.1	35.342	8.2981	43.6401
20.2	35.3164	8.3257	43.6421
20.3	35.2907	8.3532	43.6439
20.4	35.2652	8.3807	43.6459
20.5	35.2396	8.4081	43.6477
20.6	35.2141	8.4355	43.6496
20.7	35.1887	8.4629	43.6516
20.8	35.1633	8.4902	43.6535
20.9	35.1379	8.5175	43.6554
21	35.1125	8.5447	43.6572
21.1	35.0873	8.5719	43.6592
21.2	35.062	8.599	43.661
21.3	35.0368	8.6261	43.6629
21.4	35.0116	8.6532	43.6648
21.5	34.9865	8.6802	43.6667
21.6	34.9614	8.7072	43.6686
21.7	34.9364	8.7341	43.6705
21.8	34.9114	8.761	43.6724
21.9	34.8864	8.7878	43.6742
22	34.8615	8.8146	43.6761
22.1	34.8366	8.8414	43.678
22.2	34.8118	8.8681	43.6799
22.3	34.7869	8.8948	43.6817
22.4	34.7622	8.9214	43.6836
22.5	34.7375	8.948	43.6855
22.6	34.7128	8.9745	43.6873
22.7	34.6881	9.001	43.6891
22.8	34.6635	9.0275	43.691
22.9	34.639	9.0539	43.6929
23	34.6145	9.0803	43.6948
23.1	34.59	9.1066	43.6966
23.2	34.5656	9.1329	43.6985
23.3	34.5412	9.1591	43.7003
23.4	34.5168	9.1853	43.7021
23.5	34.4925	9.2115	43.704
23.6	34.4682	9.2376	43.7058
23.7	34.444	9.2636	43.7076
23.8	34.4198	9.2897	43.7095
23.9	34.3956	9.3157	43.7113
24	34.3715	9.3416	43.7131
24.1	34.3474	9.3675	43.7149
24.2	34.3234	9.3934	43.7168
24.3	34.2994	9.4192	43.7186
24.4	34.2754	9.445	43.7204
24.5	34.2515	9.4707	43.7222
24.6	34.2276	9.4964	43.724
24.7	34.2038	9.5221	43.7259
24.8	34.18	9.5477	43.7277
24.9	34.1562	9.5732	43.7294
25	34.1325	9.5988	43.7313
25.1	34.1088	9.6242	43.733
25.2	34.0852	9.6497	43.7349
25.3	34.0616	9.6751	43.7367
25.4	34.038	9.7004	43.7384
25.5	34.0145	9.7258	43.7403
25.6	33.991	9.751	43.742
25.7	33.9675	9.7763	43.7438
25.8	33.9441	9.8015	43.7456
25.9	33.9208	9.8266	43.7474
26	33.8974	9.8517	43.7491
26.1	33.8742	9.8768	43.751
26.2	33.8509	9.9018	43.7527
26.3	33.8277	9.9268	43.7545
26.4	33.8045	9.9517	43.7562
26.5	33.7814	9.9766	43.758
26.6	33.7583	10.0015	43.7598
26.7	33.7352	10.0263	43.7615
26.8	33.7122	10.0511	43.7633
26.9	33.6892	10.0758	43.765
27	33.6663	10.1005	43.7668
27.1	33.6434	10.1252	43.7686
27.2	33.6205	10.1498	43.7703
27.3	33.5977	10.1744	43.7721
27.4	33.5749	10.1989	43.7738
27.5	33.5522	10.2234	43.7756
27.6	33.5295	10.2479	43.7774
27.7	33.5068	10.2723	43.7791
27.8	33.4842	10.2967	43.7809
27.9	33.4616	10.321	43.7826
28	33.439	10.3453	43.7843
28.1	33.4165	10.3695	43.786
28.2	33.394	10.3937	43.7877
28.3	33.3716	10.4179	43.7895
28.4	33.3492	10.442	43.7912
28.5	33.3268	10.4661	43.7929
28.6	33.3045	10.4902	43.7947
28.7	33.2822	10.5142	43.7964
28.8	33.2599	10.5381	43.798
28.9	33.2377	10.5621	43.7998
29	33.2155	10.586	43.8015
29.1	33.1934	10.6098	43.8032
29.2	33.1713	10.6336	43.8049
29.3	33.1492	10.6574	43.8066
29.4	33.1272	10.6811	43.8083
29.5	33.1052	10.7048	43.81
29.6	33.0833	10.7284	43.8117
29.7	33.0614	10.7521	43.8135
29.8	33.0395	10.7756	43.8151
29.9	33.0176	10.7991	43.8167
30	32.9958	10.8226	43.8184
30.1	32.9741	10.8461	43.8202
30.2	32.9524	10.8695	43.8219
30.3	32.9307	10.8929	43.8236
30.4	32.909	10.9162	43.8252
30.5	32.8874	10.9395	43.8269
30.6	32.8658	10.9627	43.8285
30.7	32.8443	10.9859	43.8302
30.8	32.8228	11.0091	43.8319
30.9	32.8013	11.0322	43.8335
31	32.7799	11.0553	43.8352
31.1	32.7585	11.0784	43.8369
31.2	32.7371	11.1014	43.8385
31.3	32.7158	11.1244	43.8402
31.4	32.6945	11.1473	43.8418
31.5	32.6733	11.1702	43.8435
31.6	32.6521	11.1931	43.8452
31.7	32.6309	11.2159	43.8468
31.8	32.6098	11.2387	43.8485
31.9	32.5887	11.2614	43.8501
32	32.5676	11.2841	43.8517
32.1	32.5466	11.3068	43.8534
32.2	32.5256	11.3294	43.855
32.3	32.5047	11.352	43.8567
32.4	32.4838	11.3746	43.8584
32.5	32.4629	11.3971	43.86
32.6	32.442	11.4195	43.8615
32.7	32.4212	11.442	43.8632
32.8	32.4005	11.4644	43.8649
32.9	32.3797	11.4867	43.8664
33	32.359	11.509	43.868
33.1	32.3384	11.5313	43.8697
33.2	32.3177	11.5535	43.8712
33.3	32.2972	11.5758	43.873
33.4	32.2766	11.5979	43.8745
33.5	32.2561	11.62	43.8761
33.6	32.2356	11.6421	43.8777
33.7	32.2152	11.6642	43.8794
33.8	32.1947	11.6862	43.8809
33.9	32.1744	11.7082	43.8826
34	32.154	11.7301	43.8841
34.1	32.1337	11.752	43.8857
34.2	32.1135	11.7739	43.8874
34.3	32.0932	11.7957	43.8889
34.4	32.073	11.8175	43.8905
34.5	32.0529	11.8392	43.8921
34.6	32.0328	11.8609	43.8937
34.7	32.0127	11.8826	43.8953
34.8	31.9926	11.9042	43.8968
34.9	31.9726	11.9258	43.8984
35	31.9526	11.9474	43.9
35.1	31.9327	11.9689	43.9016
35.2	31.9127	11.9904	43.9031
35.3	31.8929	12.0118	43.9047
35.4	31.873	12.0332	43.9062
35.5	31.8532	12.0546	43.9078
35.6	31.8334	12.0759	43.9093
35.7	31.8137	12.0972	43.9109
35.8	31.794	12.1185	43.9125
35.9	31.7743	12.1397	43.914
36	31.7547	12.1609	43.9156
36.1	31.7351	12.182	43.9171
36.2	31.7155	12.2031	43.9186
36.3	31.696	12.2242	43.9202
36.4	31.6765	12.2453	43.9218
36.5	31.6571	12.2663	43.9234
36.6	31.6376	12.2872	43.9248
36.7	31.6182	12.3081	43.9263
36.8	31.5989	12.329	43.9279
36.9	31.5796	12.3499	43.9295
37	31.5603	12.3707	43.931
37.1	31.541	12.3915	43.9325
37.2	31.5218	12.4122	43.934
37.3	31.5026	12.4329	43.9355
37.4	31.4835	12.4536	43.9371
37.5	31.4644	12.4742	43.9386
37.6	31.4453	12.4948	43.9401
37.7	31.4262	12.5154	43.9416
37.8	31.4072	12.5359	43.9431
37.9	31.3882	12.5564	43.9446
38	31.3693	12.5768	43.9461
38.1	31.3504	12.5973	43.9477
38.2	31.3315	12.6176	43.9491
38.3	31.3127	12.638	43.9507
38.4	31.2939	12.6583	43.9522
38.5	31.2751	12.6786	43.9537
38.6	31.2563	12.6988	43.9551
38.7	31.2376	12.719	43.9566
38.8	31.219	12.7392	43.9582
38.9	31.2003	12.7593	43.9596
39	31.1817	12.7794	43.9611
39.1	31.1631	12.7994	43.9625
39.2	31.1446	12.8194	43.964
39.3	31.1261	12.8394	43.9655
39.4	31.1076	12.8594	43.967
39.5	31.0892	12.8793	43.9685
39.6	31.0708	12.8992	43.97
39.7	31.0524	12.919	43.9714
39.8	31.0341	12.9388	43.9729
39.9	31.0158	12.9586	43.9744
40	30.9975	12.9783	43.9758
40.1	30.9793	12.998	43.9773
40.2	30.9611	13.0177	43.9788
40.3	30.9429	13.0373	43.9802
40.4	30.9247	13.0569	43.9816
40.5	30.9066	13.0765	43.9831
40.6	30.8886	13.096	43.9846
40.7	30.8705	13.1155	43.986
40.8	30.8525	13.1349	43.9874
40.9	30.8345	13.1544	43.9889
41	30.8166	13.1737	43.9903
41.1	30.7987	13.1931	43.9918
41.2	30.7808	13.2124	43.9932
41.3	30.763	13.2317	43.9947
41.4	30.7451	13.2509	43.996
41.5	30.7274	13.2701	43.9975
41.6	30.7096	13.2893	43.9989
41.7	30.6919	13.3085	44.0004
41.8	30.6742	13.3276	44.0018
41.9	30.6566	13.3466	44.0032
42	30.6389	13.3657	44.0046
42.1	30.6214	13.3847	44.0061
42.2	30.6038	13.4036	44.0074
42.3	30.5863	13.4226	44.0089
42.4	30.5688	13.4415	44.0103
42.5	30.5513	13.4603	44.0116
42.6	30.5339	13.4792	44.0131
42.7	30.5165	13.498	44.0145
42.8	30.4992	13.5167	44.0159
42.9	30.4818	13.5355	44.0173
43	30.4645	13.5542	44.0187
43.1	30.4473	13.5728	44.0201
43.2	30.43	13.5914	44.0214
43.3	30.4128	13.61	44.0228
43.4	30.3957	13.6286	44.0243
43.5	30.3785	13.6471	44.0256
43.6	30.3614	13.6656	44.027
43.7	30.3443	13.6841	44.0284
43.8	30.3273	13.7025	44.0298
43.9	30.3103	13.7209	44.0312
44	30.2933	13.7392	44.0325
44.1	30.2764	13.7576	44.034
44.2	30.2594	13.7758	44.0352
44.3	30.2426	13.7941	44.0367
44.4	30.2257	13.8123	44.038
44.5	30.2089	13.8305	44.0394
44.6	30.1921	13.8487	44.0408
44.7	30.1753	13.8668	44.0421
44.8	30.1586	13.8849	44.0435
44.9	30.1419	13.9029	44.0448
45	30.1252	13.921	44.0462
45.1	30.1086	13.9389	44.0475
45.2	30.092	13.9569	44.0489
45.3	30.0754	13.9748	44.0502
45.4	30.0589	13.9927	44.0516
45.5	30.0424	14.0106	44.053
45.6	30.0259	14.0284	44.0543
45.7	30.0094	14.0462	44.0556
45.8	29.993	14.0639	44.0569
45.9	29.9766	14.0817	44.0583
46	29.9602	14.0994	44.0596
46.1	29.9439	14.117	44.0609
46.2	29.9276	14.1347	44.0623
46.3	29.9114	14.1523	44.0637
46.4	29.8951	14.1698	44.0649
46.5	29.8789	14.1873	44.0662
46.6	29.8627	14.2048	44.0675
46.7	29.8466	14.2223	44.0689
46.8	29.8305	14.2397	44.0702
46.9	29.8144	14.2571	44.0715
47	29.7983	14.2745	44.0728
47.1	29.7823	14.2918	44.0741
47.2	29.7663	14.3091	44.0754
47.3	29.7503	14.3264	44.0767
47.4	29.7344	14.3437	44.0781
47.5	29.7185	14.3609	44.0794
47.6	29.7026	14.378	44.0806
47.7	29.6868	14.3952	44.082
47.8	29.671	14.4123	44.0833
47.9	29.6552	14.4294	44.0846
48	29.6394	14.4464	44.0858
48.1	29.6237	14.4634	44.0871
48.2	29.608	14.4804	44.0884
48.3	29.5923	14.4974	44.0897
48.4	29.5767	14.5143	44.091
48.5	29.5611	14.5312	44.0923
48.6	29.5455	14.548	44.0935
48.7	29.53	14.5649	44.0949
48.8	29.5144	14.5817	44.0961
48.9	29.499	14.5984	44.0974
49	29.4835	14.6151	44.0986
49.1	29.4681	14.6318	44.0999
49.2	29.4527	14.6485	44.1012
49.3	29.4373	14.6652	44.1025
49.4	29.4219	14.6818	44.1037
49.5	29.4066	14.6983	44.1049
49.6	29.3913	14.7149	44.1062
49.7	29.3761	14.7314	44.1075
49.8	29.3609	14.7479	44.1088
49.9	29.3457	14.7643	44.11
50	29.3305	14.7807	44.1112
50.1	29.3154	14.7971	44.1125
50.2	29.3002	14.8135	44.1137
50.3	29.2852	14.8298	44.115
50.4	29.2701	14.8461	44.1162
50.5	29.2551	14.8624	44.1175
50.6	29.2401	14.8786	44.1187
50.7	29.2251	14.8948	44.1199
50.8	29.2102	14.911	44.1212
50.9	29.1953	14.9271	44.1224
51	29.1804	14.9432	44.1236
51.1	29.1655	14.9593	44.1248
51.2	29.1507	14.9754	44.1261
51.3	29.1359	14.9914	44.1273
51.4	29.1212	15.0074	44.1286
51.5	29.1064	15.0233	44.1297
51.6	29.0917	15.0393	44.131
51.7	29.077	15.0552	44.1322
51.8	29.0624	15.071	44.1334
51.9	29.0477	15.0869	44.1346
52	29.0331	15.1027	44.1358
52.1	29.0186	15.1184	44.137
52.2	29.004	15.1342	44.1382
52.3	28.9895	15.1499	44.1394
52.4	28.975	15.1656	44.1406
52.5	28.9606	15.1813	44.1419
52.6	28.9461	15.1969	44.143
52.7	28.9317	15.2125	44.1442
52.8	28.9174	15.228	44.1454
52.9	28.903	15.2436	44.1466
53	28.8887	15.2591	44.1478
53.1	28.8744	15.2746	44.149
53.2	28.8601	15.29	44.1501
53.3	28.8459	15.3054	44.1513
53.4	28.8317	15.3208	44.1525
53.5	28.8175	15.3362	44.1537
53.6	28.8034	15.3515	44.1549
53.7	28.7892	15.3668	44.156
53.8	28.7751	15.3821	44.1572
53.9	28.7611	15.3973	44.1584
54	28.747	15.4126	44.1596
54.1	28.733	15.4277	44.1607
54.2	28.719	15.4429	44.1619
54.3	28.7051	15.458	44.1631
54.4	28.6911	15.4731	44.1642
54.5	28.6772	15.4882	44.1654
54.6	28.6633	15.5032	44.1665
54.7	28.6495	15.5182	44.1677
54.8	28.6356	15.5332	44.1688
54.9	28.6218	15.5482	44.17
55	28.6081	15.5631	44.1712
55.1	28.5943	15.578	44.1723
55.2	28.5806	15.5929	44.1735
55.3	28.5669	15.6077	44.1746
55.4	28.5533	15.6225	44.1758
55.5	28.5396	15.6373	44.1769
55.6	28.526	15.652	44.178
55.7	28.5124	15.6668	44.1792
55.8	28.4989	15.6815	44.1804
55.9	28.4853	15.6961	44.1814
56	28.4718	15.7108	44.1826
56.1	28.4583	15.7254	44.1837
56.2	28.4449	15.7399	44.1848
56.3	28.4315	15.7545	44.186
56.4	28.4181	15.769	44.1871
56.5	28.4047	15.7835	44.1882
56.6	28.3913	15.798	44.1893
56.7	28.378	15.8124	44.1904
56.8	28.3647	15.8268	44.1915
56.9	28.3514	15.8412	44.1926
57	28.3382	15.8556	44.1938
57.1	28.325	15.8699	44.1949
57.2	28.3118	15.8842	44.196
57.3	28.2986	15.8985	44.1971
57.4	28.2855	15.9127	44.1982
57.5	28.2724	15.9269	44.1993
57.6	28.2593	15.9411	44.2004
57.7	28.2462	15.9553	44.2015
57.8	28.2332	15.9694	44.2026
57.9	28.2202	15.9835	44.2037
58	28.2072	15.9976	44.2048
58.1	28.1942	16.0116	44.2058
58.2	28.1813	16.0257	44.207
58.3	28.1684	16.0397	44.2081
58.4	28.1555	16.0536	44.2091
58.5	28.1426	16.0676	44.2102
58.6	28.1298	16.0815	44.2113
58.7	28.117	16.0954	44.2124
58.8	28.1042	16.1092	44.2134
58.9	28.0915	16.1231	44.2146
59	28.0787	16.1369	44.2156
59.1	28.066	16.1506	44.2166
59.2	28.0534	16.1644	44.2178
59.3	28.0407	16.1781	44.2188
59.4	28.0281	16.1918	44.2199
59.5	28.0155	16.2055	44.221
59.6	28.0029	16.2191	44.222
59.7	27.9903	16.2327	44.223
59.8	27.9778	16.2463	44.2241
59.9	27.9653	16.2599	44.2252
60	27.9528	16.2734	44.2262
60.1	27.9404	16.2869	44.2273
60.2	27.9279	16.3004	44.2283
60.3	27.9155	16.3139	44.2294
60.4	27.9032	16.3273	44.2305
60.5	27.8908	16.3407	44.2315
60.6	27.8785	16.3541	44.2326
60.7	27.8662	16.3674	44.2336
60.8	27.8539	16.3807	44.2346
60.9	27.8416	16.394	44.2356
61	27.8294	16.4073	44.2367
61.1	27.8172	16.4205	44.2377
61.2	27.805	16.4337	44.2387
61.3	27.7928	16.4469	44.2397
61.4	27.7807	16.4601	44.2408
61.5	27.7686	16.4732	44.2418
61.6	27.7565	16.4864	44.2429
61.7	27.7444	16.4994	44.2438
61.8	27.7324	16.5125	44.2449
61.9	27.7204	16.5255	44.2459
62	27.7084	16.5385	44.2469
62.1	27.6964	16.5515	44.2479
62.2	27.6845	16.5645	44.249
62.3	27.6726	16.5774	44.25
62.4	27.6607	16.5903	44.251
62.5	27.6488	16.6032	44.252
62.6	27.637	16.616	44.253
62.7	27.6251	16.6289	44.254
62.8	27.6133	16.6417	44.255
62.9	27.6016	16.6545	44.2561
63	27.5898	16.6672	44.257
63.1	27.5781	16.6799	44.258
63.2	27.5664	16.6926	44.259
63.3	27.5547	16.7053	44.26
63.4	27.5431	16.718	44.2611
63.5	27.5314	16.7306	44.262
63.6	27.5198	16.7432	44.263
63.7	27.5082	16.7557	44.2639
63.8	27.4967	16.7683	44.265
63.9	27.4851	16.7808	44.2659
64	27.4736	16.7933	44.2669
64.1	27.4621	16.8058	44.2679
64.2	27.4506	16.8182	44.2688
64.3	27.4392	16.8307	44.2699
64.4	27.4278	16.8431	44.2709
64.5	27.4164	16.8554	44.2718
64.6	27.405	16.8678	44.2728
64.7	27.3936	16.8801	44.2737
64.8	27.3823	16.8924	44.2747
64.9	27.371	16.9047	44.2757
65	27.3597	16.9169	44.2766
65.1	27.3485	16.9291	44.2776
65.2	27.3372	16.9413	44.2785
65.3	27.326	16.9535	44.2795
65.4	27.3148	16.9657	44.2805
65.5	27.3036	16.9778	44.2814
65.6	27.2925	16.9899	44.2824
65.7	27.2814	17.002	44.2834
65.8	27.2703	17.014	44.2843
65.9	27.2592	17.0261	44.2853
66	27.2481	17.0381	44.2862
66.1	27.2371	17.05	44.2871
66.2	27.2261	17.062	44.2881
66.3	27.2151	17.0739	44.289
66.4	27.2041	17.0858	44.2899
66.5	27.1932	17.0977	44.2909
66.6	27.1823	17.1096	44.2919
66.7	27.1714	17.1214	44.2928
66.8	27.1605	17.1332	44.2937
66.9	27.1496	17.145	44.2946
67	27.1388	17.1568	44.2956
67.1	27.128	17.1685	44.2965
67.2	27.1172	17.1802	44.2974
67.3	27.1064	17.1919	44.2983
67.4	27.0957	17.2036	44.2993
67.5	27.085	17.2152	44.3002
67.6	27.0743	17.2269	44.3012
67.7	27.0636	17.2384	44.302
67.8	27.0529	17.25	44.3029
67.9	27.0423	17.2616	44.3039
68	27.0317	17.2731	44.3048
68.1	27.0211	17.2846	44.3057
68.2	27.0105	17.2961	44.3066
68.3	27	17.3075	44.3075
68.4	26.9895	17.319	44.3085
68.5	26.9789	17.3304	44.3093
68.6	26.9685	17.3418	44.3103
68.7	26.958	17.3531	44.3111
68.8	26.9476	17.3645	44.3121
68.9	26.9371	17.3758	44.3129
69	26.9267	17.3871	44.3138
69.1	26.9164	17.3983	44.3147
69.2	26.906	17.4096	44.3156
69.3	26.8957	17.4208	44.3165
69.4	26.8854	17.432	44.3174
69.5	26.8751	17.4432	44.3183
69.6	26.8648	17.4543	44.3191
69.7	26.8546	17.4655	44.3201
69.8	26.8443	17.4766	44.3209
69.9	26.8341	17.4877	44.3218
70	26.824	17.4987	44.3227
70.1	26.8138	17.5098	44.3236
70.2	26.8037	17.5208	44.3245
70.3	26.7935	17.5318	44.3253
70.4	26.7834	17.5428	44.3262
70.5	26.7734	17.5537	44.3271
70.6	26.7633	17.5646	44.3279
70.7	26.7533	17.5755	44.3288
70.8	26.7432	17.5864	44.3296
70.9	26.7332	17.5973	44.3305
71	26.7233	17.6081	44.3314
71.1	26.7133	17.6189	44.3322
71.2	26.7034	17.6297	44.3331
71.3	26.6935	17.6405	44.334
71.4	26.6836	17.6513	44.3349
71.5	26.6737	17.662	44.3357
71.6	26.6639	17.6727	44.3366
71.7	26.654	17.6834	44.3374
71.8	26.6442	17.694	44.3382
71.9	26.6344	17.7047	44.3391
72	26.6247	17.7153	44.34
72.1	26.6149	17.7259	44.3408
72.2	26.6052	17.7365	44.3417
72.3	26.5955	17.747	44.3425
72.4	26.5858	17.7575	44.3433
72.5	26.5761	17.768	44.3441
72.6	26.5665	17.7785	44.345
72.7	26.5568	17.789	44.3458
72.8	26.5472	17.7994	44.3466
72.9	26.5376	17.8099	44.3475
73	26.5281	17.8203	44.3484
73.1	26.5185	17.8306	44.3491
73.2	26.509	17.841	44.35
73.3	26.4995	17.8513	44.3508
73.4	26.49	17.8616	44.3516
73.5	26.4805	17.8719	44.3524
73.6	26.4711	17.8822	44.3533
73.7	26.4617	17.8924	44.3541
73.8	26.4522	17.9027	44.3549
73.9	26.4429	17.9129	44.3558
74	26.4335	17.9231	44.3566
74.1	26.4241	17.9332	44.3573
74.2	26.4148	17.9434	44.3582
74.3	26.4055	17.9535	44.359
74.4	26.3962	17.9636	44.3598
74.5	26.3869	17.9737	44.3606
74.6	26.3777	17.9837	44.3614
74.7	26.3684	17.9938	44.3622
74.8	26.3592	18.0038	44.363
74.9	26.35	18.0138	44.3638
75	26.3409	18.0237	44.3646
75.1	26.3317	18.0337	44.3654
75.2	26.3226	18.0436	44.3662
75.3	26.3135	18.0535	44.367
75.4	26.3044	18.0634	44.3678
75.5	26.2953	18.0733	44.3686
75.6	26.2862	18.0832	44.3694
75.7	26.2772	18.093	44.3702
75.8	26.2682	18.1028	44.371
75.9	26.2592	18.1126	44.3718
76	26.2502	18.1223	44.3725
76.1	26.2412	18.1321	44.3733
76.2	26.2323	18.1418	44.3741
76.3	26.2233	18.1515	44.3748
76.4	26.2144	18.1612	44.3756
76.5	26.2055	18.1709	44.3764
76.6	26.1967	18.1805	44.3772
76.7	26.1878	18.1902	44.378
76.8	26.179	18.1998	44.3788
76.9	26.1702	18.2093	44.3795
77	26.1614	18.2189	44.3803
77.1	26.1526	18.2285	44.3811
77.2	26.1439	18.238	44.3819
77.3	26.1351	18.2475	44.3826
77.4	26.1264	18.257	44.3834
77.5	26.1177	18.2664	44.3841
77.6	26.109	18.2759	44.3849
77.7	26.1003	18.2853	44.3856
77.8	26.0917	18.2947	44.3864
77.9	26.0831	18.3041	44.3872
78	26.0745	18.3135	44.388
78.1	26.0659	18.3228	44.3887
78.2	26.0573	18.3321	44.3894
78.3	26.0487	18.3414	44.3901
78.4	26.0402	18.3507	44.3909
78.5	26.0317	18.36	44.3917
78.6	26.0232	18.3692	44.3924
78.7	26.0147	18.3785	44.3932
78.8	26.0062	18.3877	44.3939
78.9	25.9978	18.3969	44.3947
79	25.9894	18.406	44.3954
79.1	25.9809	18.4152	44.3961
79.2	25.9725	18.4243	44.3968
79.3	25.9642	18.4334	44.3976
79.4	25.9558	18.4425	44.3983
79.5	25.9475	18.4516	44.3991
79.6	25.9392	18.4606	44.3998
79.7	25.9308	18.4697	44.4005
79.8	25.9226	18.4787	44.4013
79.9	25.9143	18.4877	44.402
80	25.906	18.4967	44.4027
80.1	25.8978	18.5056	44.4034
80.2	25.8896	18.5145	44.4041
80.3	25.8814	18.5235	44.4049
80.4	25.8732	18.5324	44.4056
80.5	25.865	18.5413	44.4063
80.6	25.8569	18.5501	44.407
80.7	25.8488	18.559	44.4078
80.8	25.8407	18.5678	44.4085
80.9	25.8326	18.5766	44.4092
81	25.8245	18.5854	44.4099
81.1	25.8164	18.5941	44.4105
81.2	25.8084	18.6029	44.4113
81.3	25.8004	18.6116	44.412
81.4	25.7924	18.6203	44.4127
81.5	25.7844	18.629	44.4134
81.6	25.7764	18.6377	44.4141
81.7	25.7684	18.6464	44.4148
81.8	25.7605	18.655	44.4155
81.9	25.7526	18.6636	44.4162
82	25.7447	18.6722	44.4169
82.1	25.7368	18.6808	44.4176
82.2	25.7289	18.6894	44.4183
82.3	25.7211	18.6979	44.419
82.4	25.7132	18.7065	44.4197
82.5	25.7054	18.715	44.4204
82.6	25.6976	18.7235	44.4211
82.7	25.6898	18.7319	44.4217
82.8	25.682	18.7404	44.4224
82.9	25.6743	18.7488	44.4231
83	25.6666	18.7573	44.4239
83.1	25.6588	18.7657	44.4245
83.2	25.6511	18.774	44.4251
83.3	25.6434	18.7824	44.4258
83.4	25.6358	18.7908	44.4266
83.5	25.6281	18.7991	44.4272
83.6	25.6205	18.8074	44.4279
83.7	25.6129	18.8157	44.4286
83.8	25.6053	18.824	44.4293
83.9	25.5977	18.8322	44.4299
84	25.5901	18.8405	44.4306
84.1	25.5826	18.8487	44.4313
84.2	25.575	18.8569	44.4319
84.3	25.5675	18.8651	44.4326
84.4	25.56	18.8733	44.4333
84.5	25.5525	18.8814	44.4339
84.6	25.545	18.8895	44.4345
84.7	25.5376	18.8977	44.4353
84.8	25.5301	18.9058	44.4359
84.9	25.5227	18.9138	44.4365
85	25.5153	18.9219	44.4372
85.1	25.5079	18.93	44.4379
85.2	25.5005	18.938	44.4385
85.3	25.4932	18.946	44.4392
85.4	25.4858	18.954	44.4398
85.5	25.4785	18.962	44.4405
85.6	25.4712	18.9699	44.4411
85.7	25.4639	18.9779	44.4418
85.8	25.4566	18.9858	44.4424
85.9	25.4493	18.9937	44.443
86	25.4421	19.0016	44.4437
86.1	25.4348	19.0095	44.4443
86.2	25.4276	19.0174	44.445
86.3	25.4204	19.0252	44.4456
86.4	25.4132	19.033	44.4462
86.5	25.4061	19.0408	44.4469
86.6	25.3989	19.0486	44.4475
86.7	25.3918	19.0564	44.4482
86.8	25.3846	19.0642	44.4488
86.9	25.3775	19.0719	44.4494
87	25.3704	19.0796	44.45
87.1	25.3634	19.0873	44.4507
87.2	25.3563	19.095	44.4513
87.3	25.3492	19.1027	44.4519
87.4	25.3422	19.1104	44.4526
87.5	25.3352	19.118	44.4532
87.6	25.3282	19.1256	44.4538
87.7	25.3212	19.1332	44.4544
87.8	25.3142	19.1408	44.455
87.9	25.3073	19.1484	44.4557
88	25.3003	19.156	44.4563
88.1	25.2934	19.1635	44.4569
88.2	25.2865	19.171	44.4575
88.3	25.2796	19.1785	44.4581
88.4	25.2727	19.186	44.4587
88.5	25.2659	19.1935	44.4594
88.6	25.259	19.201	44.46
88.7	25.2522	19.2084	44.4606
88.8	25.2454	19.2158	44.4612
88.9	25.2386	19.2232	44.4618
89	25.2318	19.2306	44.4624
89.1	25.225	19.238	44.463
89.2	25.2182	19.2454	44.4636
89.3	25.2115	19.2527	44.4642
89.4	25.2048	19.2601	44.4649
89.5	25.198	19.2674	44.4654
89.6	25.1913	19.2747	44.466
89.7	25.1846	19.282	44.4666
89.8	25.178	19.2892	44.4672
89.9	25.1713	19.2965	44.4678
90	25.1647	19.3037	44.4684
90.1	25.158	19.3109	44.4689
90.2	25.1514	19.3181	44.4695
90.3	25.1448	19.3253	44.4701
90.4	25.1382	19.3325	44.4707
90.5	25.1317	19.3397	44.4714
90.6	25.1251	19.3468	44.4719
90.7	25.1186	19.3539	44.4725
90.8	25.112	19.361	44.473
90.9	25.1055	19.3681	44.4736
91	25.099	19.3752	44.4742
91.1	25.0926	19.3823	44.4749
91.2	25.0861	19.3893	44.4754
91.3	25.0796	19.3964	44.476
91.4	25.0732	19.4034	44.4766
91.5	25.0668	19.4104	44.4772
91.6	25.0603	19.4174	44.4777
91.7	25.0539	19.4243	44.4782
91.8	25.0476	19.4313	44.4789
91.9	25.0412	19.4382	44.4794
92	25.0348	19.4452	44.48
92.1	25.0285	19.4521	44.4806
92.2	25.0222	19.459	44.4812
92.3	25.0158	19.4659	44.4817
92.4	25.0095	19.4727	44.4822
92.5	25.0033	19.4796	44.4829
92.6	24.997	19.4864	44.4834
92.7	24.9907	19.4932	44.4839
92.8	24.9845	19.5	44.4845
92.9	24.9782	19.5068	44.485
93	24.972	19.5136	44.4856
93.1	24.9658	19.5204	44.4862
93.2	24.9596	19.5271	44.4867
93.3	24.9535	19.5338	44.4873
93.4	24.9473	19.5406	44.4879
93.5	24.9411	19.5473	44.4884
93.6	24.935	19.5539	44.4889
93.7	24.9289	19.5606	44.4895
93.8	24.9228	19.5673	44.4901
93.9	24.9167	19.5739	44.4906
94	24.9106	19.5805	44.4911
94.1	24.9045	19.5872	44.4917
94.2	24.8985	19.5938	44.4923
94.3	24.8924	19.6003	44.4927
94.4	24.8864	19.6069	44.4933
94.5	24.8804	19.6135	44.4939
94.6	24.8744	19.62	44.4944
94.7	24.8684	19.6265	44.4949
94.8	24.8624	19.633	44.4954
94.9	24.8565	19.6395	44.496
95	24.8505	19.646	44.4965
95.1	24.8446	19.6525	44.4971
95.2	24.8386	19.659	44.4976
95.3	24.8327	19.6654	44.4981
95.4	24.8268	19.6718	44.4986
95.5	24.821	19.6782	44.4992
95.6	24.8151	19.6846	44.4997
95.7	24.8092	19.691	44.5002
95.8	24.8034	19.6974	44.5008
95.9	24.7976	19.7037	44.5013
96	24.7917	19.7101	44.5018
96.1	24.7859	19.7164	44.5023
96.2	24.7801	19.7227	44.5028
96.3	24.7744	19.729	44.5034
96.4	24.7686	19.7353	44.5039
96.5	24.7628	19.7416	44.5044
96.6	24.7571	19.7478	44.5049
96.7	24.7514	19.7541	44.5055
96.8	24.7457	19.7603	44.506
96.9	24.74	19.7665	44.5065
97	24.7343	19.7727	44.507
97.1	24.7286	19.7789	44.5075
97.2	24.7229	19.7851	44.508
97.3	24.7173	19.7912	44.5085
97.4	24.7116	19.7974	44.509
97.5	24.706	19.8035	44.5095
97.6	24.7004	19.8096	44.51
97.7	24.6948	19.8158	44.5106
97.8	24.6892	19.8218	44.511
97.9	24.6836	19.8279	44.5115
98	24.6781	19.834	44.5121
98.1	24.6725	19.84	44.5125
98.2	24.667	19.8461	44.5131
98.3	24.6615	19.8521	44.5136
98.4	24.6559	19.8581	44.514
98.5	24.6504	19.8641	44.5145
98.6	24.6449	19.8701	44.515
98.7	24.6395	19.8761	44.5156
98.8	24.634	19.882	44.516
98.9	24.6285	19.888	44.5165
99	24.6231	19.8939	44.517
99.1	24.6177	19.8998	44.5175
99.2	24.6123	19.9057	44.518
99.3	24.6069	19.9116	44.5185
99.4	24.6015	19.9175	44.519
99.5	24.5961	19.9234	44.5195
99.6	24.5907	19.9292	44.5199
99.7	24.5854	19.9351	44.5205
99.8	24.58	19.9409	44.5209
99.9	24.5747	19.9467	44.5214
100	24.5694	19.9525	44.5219
100.1	24.5641	19.9583	44.5224
100.2	24.5588	19.9641	44.5229
100.3	24.5535	19.9698	44.5233
100.4	24.5482	19.9756	44.5238
100.5	24.5429	19.9813	44.5242
100.6	24.5377	19.987	44.5247
100.7	24.5325	19.9928	44.5253
100.8	24.5272	19.9985	44.5257
100.9	24.522	20.0041	44.5261
101	24.5168	20.0098	44.5266
101.1	24.5116	20.0155	44.5271
101.2	24.5064	20.0211	44.5275
101.3	24.5013	20.0268	44.5281
101.4	24.4961	20.0324	44.5285
101.5	24.491	20.038	44.529
101.6	24.4858	20.0436	44.5294
101.7	24.4807	20.0492	44.5299
101.8	24.4756	20.0547	44.5303
101.9	24.4705	20.0603	44.5308
102	24.4654	20.0658	44.5312
102.1	24.4604	20.0714	44.5318
102.2	24.4553	20.0769	44.5322
102.3	24.4502	20.0824	44.5326
102.4	24.4452	20.0879	44.5331
102.5	24.4402	20.0934	44.5336
102.6	24.4352	20.0989	44.5341
102.7	24.4301	20.1043	44.5344
102.8	24.4252	20.1098	44.535
102.9	24.4202	20.1152	44.5354
103	24.4152	20.1206	44.5358
103.1	24.4102	20.126	44.5362
103.2	24.4053	20.1314	44.5367
103.3	24.4003	20.1368	44.5371
103.4	24.3954	20.1422	44.5376
103.5	24.3905	20.1476	44.5381
103.6	24.3856	20.1529	44.5385
103.7	24.3807	20.1583	44.539
103.8	24.3758	20.1636	44.5394
103.9	24.3709	20.1689	44.5398
104	24.3661	20.1742	44.5403
104.1	24.3612	20.1795	44.5407
104.2	24.3564	20.1848	44.5412
104.3	24.3516	20.19	44.5416
104.4	24.3467	20.1953	44.542
104.5	24.3419	20.2005	44.5424
104.6	24.3371	20.2058	44.5429
104.7	24.3324	20.211	44.5434
104.8	24.3276	20.2162	44.5438
104.9	24.3228	20.2214	44.5442
105	24.3181	20.2266	44.5447
105.1	24.3133	20.2318	44.5451
105.2	24.3086	20.2369	44.5455
105.3	24.3039	20.2421	44.546
105.4	24.2992	20.2472	44.5464
105.5	24.2945	20.2523	44.5468
105.6	24.2898	20.2575	44.5473
105.7	24.2851	20.2626	44.5477
105.8	24.2804	20.2676	44.548
105.9	24.2758	20.2727	44.5485
106	24.2711	20.2778	44.5489
106.1	24.2665	20.2829	44.5494
106.2	24.2619	20.2879	44.5498
106.3	24.2573	20.2929	44.5502
106.4	24.2526	20.298	44.5506
106.5	24.2481	20.303	44.5511
106.6	24.2435	20.308	44.5515
106.7	24.2389	20.313	44.5519
106.8	24.2343	20.3179	44.5522
106.9	24.2298	20.3229	44.5527
107	24.2252	20.3279	44.5531
107.1	24.2207	20.3328	44.5535
107.2	24.2162	20.3377	44.5539
107.3	24.2117	20.3427	44.5544
107.4	24.2072	20.3476	44.5548
107.5	24.2027	20.3525	44.5552
107.6	24.1982	20.3574	44.5556
107.7	24.1937	20.3622	44.5559
107.8	24.1893	20.3671	44.5564
107.9	24.1848	20.372	44.5568
108	24.1804	20.3768	44.5572
108.1	24.176	20.3816	44.5576
108.2	24.1715	20.3865	44.558
108.3	24.1671	20.3913	44.5584
108.4	24.1627	20.3961	44.5588
108.5	24.1583	20.4009	44.5592
108.6	24.154	20.4056	44.5596
108.7	24.1496	20.4104	44.56
108.8	24.1452	20.4152	44.5604
108.9	24.1409	20.4199	44.5608
109	24.1365	20.4246	44.5611
109.1	24.1322	20.4294	44.5616
109.2	24.1279	20.4341	44.562
109.3	24.1236	20.4388	44.5624
109.4	24.1193	20.4435	44.5628
109.5	24.115	20.4482	44.5632
109.6	24.1107	20.4528	44.5635
109.7	24.1064	20.4575	44.5639
109.8	24.1022	20.4621	44.5643
109.9	24.0979	20.4668	44.5647
110	24.0937	20.4714	44.5651
110.1	24.0895	20.476	44.5655
110.2	24.0852	20.4806	44.5658
110.3	24.081	20.4852	44.5662
110.4	24.0768	20.4898	44.5666
110.5	24.0726	20.4944	44.567
110.6	24.0684	20.499	44.5674
110.7	24.0643	20.5035	44.5678
110.8	24.0601	20.5081	44.5682
110.9	24.0559	20.5126	44.5685
111	24.0518	20.5171	44.5689
111.1	24.0477	20.5216	44.5693
111.2	24.0435	20.5261	44.5696
111.3	24.0394	20.5306	44.57
111.4	24.0353	20.5351	44.5704
111.5	24.0312	20.5396	44.5708
111.6	24.0271	20.5441	44.5712
111.7	24.023	20.5485	44.5715
111.8	24.019	20.5529	44.5719
111.9	24.0149	20.5574	44.5723
112	24.0109	20.5618	44.5727
112.1	24.0068	20.5662	44.573
112.2	24.0028	20.5706	44.5734
112.3	23.9988	20.575	44.5738
112.4	23.9948	20.5794	44.5742
112.5	23.9907	20.5838	44.5745
112.6	23.9867	20.5881	44.5748
112.7	23.9828	20.5925	44.5753
112.8	23.9788	20.5968	44.5756
112.9	23.9748	20.6011	44.5759
113	23.9709	20.6055	44.5764
113.1	23.9669	20.6098	44.5767
113.2	23.963	20.6141	44.5771
113.3	23.959	20.6184	44.5774
113.4	23.9551	20.6227	44.5778
113.5	23.9512	20.6269	44.5781
113.6	23.9473	20.6312	44.5785
113.7	23.9434	20.6355	44.5789
113.8	23.9395	20.6397	44.5792
113.9	23.9356	20.6439	44.5795
114	23.9318	20.6482	44.58
114.1	23.9279	20.6524	44.5803
114.2	23.924	20.6566	44.5806
114.3	23.9202	20.6608	44.581
114.4	23.9164	20.665	44.5814
114.5	23.9125	20.6691	44.5816
114.6	23.9087	20.6733	44.582
114.7	23.9049	20.6775	44.5824
114.8	23.9011	20.6816	44.5827
114.9	23.8973	20.6857	44.583
115	23.8935	20.6899	44.5834
115.1	23.8898	20.694	44.5838
115.2	23.886	20.6981	44.5841
115.3	23.8822	20.7022	44.5844
115.4	23.8785	20.7063	44.5848
115.5	23.8748	20.7104	44.5852
115.6	23.871	20.7144	44.5854
115.7	23.8673	20.7185	44.5858
115.8	23.8636	20.7226	44.5862
115.9	23.8599	20.7266	44.5865
116	23.8562	20.7306	44.5868
116.1	23.8525	20.7347	44.5872
116.2	23.8488	20.7387	44.5875
116.3	23.8452	20.7427	44.5879
116.4	23.8415	20.7467	44.5882
116.5	23.8378	20.7507	44.5885
116.6	23.8342	20.7547	44.5889
116.7	23.8306	20.7586	44.5892
116.8	23.8269	20.7626	44.5895
116.9	23.8233	20.7665	44.5898
117	23.8197	20.7705	44.5902
117.1	23.8161	20.7744	44.5905
117.2	23.8125	20.7783	44.5908
117.3	23.8089	20.7823	44.5912
117.4	23.8053	20.7862	44.5915
117.5	23.8018	20.7901	44.5919
117.6	23.7982	20.7939	44.5921
117.7	23.7947	20.7978	44.5925
117.8	23.7911	20.8017	44.5928
117.9	23.7876	20.8056	44.5932
118	23.7841	20.8094	44.5935
118.1	23.7805	20.8133	44.5938
118.2	23.777	20.8171	44.5941
118.3	23.7735	20.8209	44.5944
118.4	23.77	20.8247	44.5947
118.5	23.7665	20.8285	44.595
118.6	23.763	20.8323	44.5953
118.7	23.7596	20.8361	44.5957
118.8	23.7561	20.8399	44.596
118.9	23.7527	20.8437	44.5964
119	23.7492	20.8475	44.5967
119.1	23.7458	20.8512	44.597
119.2	23.7423	20.855	44.5973
119.3	23.7389	20.8587	44.5976
119.4	23.7355	20.8624	44.5979
119.5	23.7321	20.8662	44.5983
119.6	23.7287	20.8699	44.5986
119.7	23.7253	20.8736	44.5989
119.8	23.7219	20.8773	44.5992
119.9	23.7185	20.881	44.5995
120	23.7152	20.8846	44.5998
120.1	23.7118	20.8883	44.6001
120.2	23.7085	20.892	44.6005
120.3	23.7051	20.8956	44.6007
120.4	23.7018	20.8993	44.6011
120.5	23.6984	20.9029	44.6013
120.6	23.6951	20.9065	44.6016
120.7	23.6918	20.9102	44.602
120.8	23.6885	20.9138	44.6023
120.9	23.6852	20.9174	44.6026
121	23.6819	20.921	44.6029
121.1	23.6786	20.9246	44.6032
121.2	23.6753	20.9281	44.6034
121.3	23.6721	20.9317	44.6038
121.4	23.6688	20.9353	44.6041
121.5	23.6656	20.9388	44.6044
121.6	23.6623	20.9424	44.6047
121.7	23.6591	20.9459	44.605
121.8	23.6558	20.9494	44.6052
121.9	23.6526	20.9529	44.6055
122	23.6494	20.9565	44.6059
122.1	23.6462	20.96	44.6062
122.2	23.643	20.9635	44.6065
122.3	23.6398	20.9669	44.6067
122.4	23.6366	20.9704	44.607
122.5	23.6334	20.9739	44.6073
122.6	23.6303	20.9774	44.6077
122.7	23.6271	20.9808	44.6079
122.8	23.6239	20.9843	44.6082
122.9	23.6208	20.9877	44.6085
123	23.6176	20.9911	44.6087
123.1	23.6145	20.9946	44.6091
123.2	23.6114	20.998	44.6094
123.3	23.6083	21.0014	44.6097
123.4	23.6052	21.0048	44.61
123.5	23.602	21.0082	44.6102
123.6	23.5989	21.0116	44.6105
123.7	23.5959	21.0149	44.6108
123.8	23.5928	21.0183	44.6111
123.9	23.5897	21.0217	44.6114
124	23.5866	21.025	44.6116
124.1	23.5836	21.0284	44.612
124.2	23.5805	21.0317	44.6122
124.3	23.5775	21.035	44.6125
124.4	23.5744	21.0384	44.6128
124.5	23.5714	21.0417	44.6131
124.6	23.5684	21.045	44.6134
124.7	23.5653	21.0483	44.6136
124.8	23.5623	21.0516	44.6139
124.9	23.5593	21.0549	44.6142
125	23.5563	21.0581	44.6144
125.1	23.5533	21.0614	44.6147
125.2	23.5503	21.0647	44.615
125.3	23.5474	21.0679	44.6153
125.4	23.5444	21.0712	44.6156
125.5	23.5414	21.0744	44.6158
125.6	23.5385	21.0776	44.6161
125.7	23.5355	21.0808	44.6163
125.8	23.5326	21.0841	44.6167
125.9	23.5296	21.0873	44.6169
126	23.5267	21.0905	44.6172
126.1	23.5238	21.0937	44.6175
126.2	23.5209	21.0969	44.6178
126.3	23.518	21.1	44.618
126.4	23.5151	21.1032	44.6183
126.5	23.5122	21.1064	44.6186
126.6	23.5093	21.1095	44.6188
126.7	23.5064	21.1127	44.6191
126.8	23.5035	21.1158	44.6193
126.9	23.5007	21.1189	44.6196
127	23.4978	21.1221	44.6199
127.1	23.4949	21.1252	44.6201
127.2	23.4921	21.1283	44.6204
127.3	23.4892	21.1314	44.6206
127.4	23.4864	21.1345	44.6209
127.5	23.4836	21.1376	44.6212
127.6	23.4808	21.1407	44.6215
127.7	23.4779	21.1438	44.6217
127.8	23.4751	21.1468	44.6219
127.9	23.4723	21.1499	44.6222
128	23.4695	21.1529	44.6224
128.1	23.4667	21.156	44.6227
128.2	23.464	21.159	44.623
128.3	23.4612	21.1621	44.6233
128.4	23.4584	21.1651	44.6235
128.5	23.4557	21.1681	44.6238
128.6	23.4529	21.1711	44.624
128.7	23.4501	21.1741	44.6242
128.8	23.4474	21.1771	44.6245
128.9	23.4447	21.1801	44.6248
129	23.4419	21.1831	44.625
129.1	23.4392	21.1861	44.6253
129.2	23.4365	21.189	44.6255
129.3	23.4338	21.192	44.6258
129.4	23.4311	21.195	44.6261
129.5	23.4284	21.1979	44.6263
129.6	23.4257	21.2009	44.6266
129.7	23.423	21.2038	44.6268
129.8	23.4203	21.2067	44.627
129.9	23.4176	21.2096	44.6272
130	23.415	21.2126	44.6276
130.1	23.4123	21.2155	44.6278
130.2	23.4097	21.2184	44.6281
130.3	23.407	21.2213	44.6283
130.4	23.4044	21.2241	44.6285
130.5	23.4017	21.227	44.6287
130.6	23.3991	21.2299	44.629
130.7	23.3965	21.2328	44.6293
130.8	23.3939	21.2356	44.6295
130.9	23.3912	21.2385	44.6297
131	23.3886	21.2413	44.6299
131.1	23.386	21.2442	44.6302
131.2	23.3834	21.247	44.6304
131.3	23.3809	21.2498	44.6307
131.4	23.3783	21.2527	44.631
131.5	23.3757	21.2555	44.6312
131.6	23.3731	21.2583	44.6314
131.7	23.3706	21.2611	44.6317
131.8	23.368	21.2639	44.6319
131.9	23.3655	21.2667	44.6322
132	23.3629	21.2694	44.6323
132.1	23.3604	21.2722	44.6326
132.2	23.3578	21.275	44.6328
132.3	23.3553	21.2777	44.633
132.4	23.3528	21.2805	44.6333
132.5	23.3503	21.2833	44.6336
132.6	23.3478	21.286	44.6338
132.7	23.3453	21.2887	44.634
132.8	23.3428	21.2915	44.6343
132.9	23.3403	21.2942	44.6345
133	23.3378	21.2969	44.6347
133.1	23.3353	21.2996	44.6349
133.2	23.3328	21.3023	44.6351
133.3	23.3304	21.305	44.6354
133.4	23.3279	21.3077	44.6356
133.5	23.3254	21.3104	44.6358
133.6	23.323	21.3131	44.6361
133.7	23.3205	21.3157	44.6362
133.8	23.3181	21.3184	44.6365
133.9	23.3157	21.3211	44.6368
134	23.3132	21.3237	44.6369
134.1	23.3108	21.3264	44.6372
134.2	23.3084	21.329	44.6374
134.3	23.306	21.3316	44.6376
134.4	23.3036	21.3343	44.6379
134.5	23.3012	21.3369	44.6381
134.6	23.2988	21.3395	44.6383
134.7	23.2964	21.3421	44.6385
134.8	23.294	21.3447	44.6387
134.9	23.2916	21.3473	44.6389
135	23.2893	21.3499	44.6392
135.1	23.2869	21.3525	44.6394
135.2	23.2845	21.3551	44.6396
135.3	23.2822	21.3577	44.6399
135.4	23.2798	21.3602	44.64
135.5	23.2775	21.3628	44.6403
135.6	23.2752	21.3653	44.6405
135.7	23.2728	21.3679	44.6407
135.8	23.2705	21.3704	44.6409
135.9	23.2682	21.373	44.6412
136	23.2659	21.3755	44.6414
136.1	23.2636	21.378	44.6416
136.2	23.2612	21.3806	44.6418
136.3	23.2589	21.3831	44.642
136.4	23.2567	21.3856	44.6423
136.5	23.2544	21.3881	44.6425
136.6	23.2521	21.3906	44.6427
136.7	23.2498	21.3931	44.6429
136.8	23.2475	21.3955	44.643
136.9	23.2453	21.398	44.6433
137	23.243	21.4005	44.6435
137.1	23.2407	21.403	44.6437
137.2	23.2385	21.4054	44.6439
137.3	23.2362	21.4079	44.6441
137.4	23.234	21.4103	44.6443
137.5	23.2318	21.4128	44.6446
137.6	23.2295	21.4152	44.6447
137.7	23.2273	21.4176	44.6449
137.8	23.2251	21.4201	44.6452
137.9	23.2229	21.4225	44.6454
138	23.2207	21.4249	44.6456
138.1	23.2185	21.4273	44.6458
138.2	23.2163	21.4297	44.646
138.3	23.2141	21.4321	44.6462
138.4	23.2119	21.4345	44.6464
138.5	23.2097	21.4369	44.6466
138.6	23.2075	21.4393	44.6468
138.7	23.2053	21.4417	44.647
138.8	23.2032	21.444	44.6472
138.9	23.201	21.4464	44.6474
139	23.1989	21.4487	44.6476
139.1	23.1967	21.4511	44.6478
139.2	23.1946	21.4534	44.648
139.3	23.1924	21.4558	44.6482
139.4	23.1903	21.4581	44.6484
139.5	23.1881	21.4605	44.6486
139.6	23.186	21.4628	44.6488
139.7	23.1839	21.4651	44.649
139.8	23.1818	21.4674	44.6492
139.9	23.1797	21.4697	44.6494
140	23.1776	21.472	44.6496
140.1	23.1755	21.4743	44.6498
140.2	23.1734	21.4766	44.65
140.3	23.1713	21.4789	44.6502
140.4	23.1692	21.4812	44.6504
140.5	23.1671	21.4835	44.6506
140.6	23.165	21.4857	44.6507
140.7	23.1629	21.488	44.6509
140.8	23.1609	21.4903	44.6512
140.9	23.1588	21.4925	44.6513
141	23.1568	21.4948	44.6516
141.1	23.1547	21.497	44.6517
141.2	23.1527	21.4992	44.6519
141.3	23.1506	21.5015	44.6521
141.4	23.1486	21.5037	44.6523
141.5	23.1465	21.5059	44.6524
141.6	23.1445	21.5082	44.6527
141.7	23.1425	21.5104	44.6529
141.8	23.1405	21.5126	44.6531
141.9	23.1385	21.5148	44.6533
142	23.1364	21.517	44.6534
142.1	23.1344	21.5192	44.6536
142.2	23.1324	21.5213	44.6537
142.3	23.1304	21.5235	44.6539
142.4	23.1285	21.5257	44.6542
142.5	23.1265	21.5279	44.6544
142.6	23.1245	21.53	44.6545
142.7	23.1225	21.5322	44.6547
142.8	23.1205	21.5344	44.6549
142.9	23.1186	21.5365	44.6551
143	23.1166	21.5387	44.6553
143.1	23.1147	21.5408	44.6555
143.2	23.1127	21.5429	44.6556
143.3	23.1108	21.5451	44.6559
143.4	23.1088	21.5472	44.656
143.5	23.1069	21.5493	44.6562
143.6	23.1049	21.5514	44.6563
143.7	23.103	21.5535	44.6565
143.8	23.1011	21.5556	44.6567
143.9	23.0992	21.5577	44.6569
144	23.0972	21.5598	44.657
144.1	23.0953	21.5619	44.6572
144.2	23.0934	21.564	44.6574
144.3	23.0915	21.5661	44.6576
144.4	23.0896	21.5682	44.6578
144.5	23.0877	21.5702	44.6579
144.6	23.0858	21.5723	44.6581
144.7	23.084	21.5744	44.6584
144.8	23.0821	21.5764	44.6585
144.9	23.0802	21.5785	44.6587
145	23.0783	21.5805	44.6588
145.1	23.0765	21.5826	44.6591
145.2	23.0746	21.5846	44.6592
145.3	23.0727	21.5866	44.6593
145.4	23.0709	21.5887	44.6596
145.5	23.069	21.5907	44.6597
145.6	23.0672	21.5927	44.6599
145.7	23.0654	21.5947	44.6601
145.8	23.0635	21.5967	44.6602
145.9	23.0617	21.5987	44.6604
146	23.0599	21.6007	44.6606
146.1	23.058	21.6027	44.6607
146.2	23.0562	21.6047	44.6609
146.3	23.0544	21.6067	44.6611
146.4	23.0526	21.6087	44.6613
146.5	23.0508	21.6106	44.6614
146.6	23.049	21.6126	44.6616
146.7	23.0472	21.6146	44.6618
146.8	23.0454	21.6165	44.6619
146.9	23.0436	21.6185	44.6621
147	23.0418	21.6204	44.6622
147.1	23.04	21.6224	44.6624
147.2	23.0383	21.6243	44.6626
147.3	23.0365	21.6263	44.6628
147.4	23.0347	21.6282	44.6629
147.5	23.033	21.6301	44.6631
147.6	23.0312	21.632	44.6632
147.7	23.0294	21.634	44.6634
147.8	23.0277	21.6359	44.6636
147.9	23.026	21.6378	44.6638
148	23.0242	21.6397	44.6639
148.1	23.0225	21.6416	44.6641
148.2	23.0207	21.6435	44.6642
148.3	23.019	21.6454	44.6644
148.4	23.0173	21.6473	44.6646
148.5	23.0156	21.6491	44.6647
148.6	23.0138	21.651	44.6648
148.7	23.0121	21.6529	44.665
148.8	23.0104	21.6548	44.6652
148.9	23.0087	21.6566	44.6653
149	23.007	21.6585	44.6655
149.1	23.0053	21.6604	44.6657
149.2	23.0036	21.6622	44.6658
149.3	23.0019	21.664	44.6659
149.4	23.0002	21.6659	44.6661
149.5	22.9986	21.6677	44.6663
149.6	22.9969	21.6696	44.6665
149.7	22.9952	21.6714	44.6666
149.8	22.9935	21.6732	44.6667
149.9	22.9919	21.675	44.6669
150	22.9902	21.6769	44.6671
150.1	22.9886	21.6787	44.6673
150.2	22.9869	21.6805	44.6674
150.3	22.9853	21.6823	44.6676
150.4	22.9836	21.6841	44.6677
150.5	22.982	21.6859	44.6679
150.6	22.9803	21.6877	44.668
150.7	22.9787	21.6895	44.6682
150.8	22.9771	21.6912	44.6683
150.9	22.9754	21.693	44.6684
151	22.9738	21.6948	44.6686
151.1	22.9722	21.6966	44.6688
151.2	22.9706	21.6983	44.6689
151.3	22.969	21.7001	44.6691
151.4	22.9674	21.7018	44.6692
151.5	22.9658	21.7036	44.6694
151.6	22.9642	21.7053	44.6695
151.7	22.9626	21.7071	44.6697
151.8	22.961	21.7088	44.6698
151.9	22.9594	21.7106	44.67
152	22.9578	21.7123	44.6701
152.1	22.9562	21.714	44.6702
152.2	22.9547	21.7157	44.6704
152.3	22.9531	21.7175	44.6706
152.4	22.9515	21.7192	44.6707
152.5	22.95	21.7209	44.6709
152.6	22.9484	21.7226	44.671
152.7	22.9468	21.7243	44.6711
152.8	22.9453	21.726	44.6713
152.9	22.9437	21.7277	44.6714
153	22.9422	21.7294	44.6716
153.1	22.9406	21.7311	44.6717
153.2	22.9391	21.7328	44.6719
153.3	22.9376	21.7344	44.672
153.4	22.936	21.7361	44.6721
153.5	22.9345	21.7378	44.6723
153.6	22.933	21.7394	44.6724
153.7	22.9315	21.7411	44.6726
153.8	22.9299	21.7428	44.6727
153.9	22.9284	21.7444	44.6728
154	22.9269	21.7461	44.673
154.1	22.9254	21.7477	44.6731
154.2	22.9239	21.7494	44.6733
154.3	22.9224	21.751	44.6734
154.4	22.9209	21.7526	44.6735
154.5	22.9194	21.7543	44.6737
154.6	22.9179	21.7559	44.6738
154.7	22.9165	21.7575	44.674
154.8	22.915	21.7591	44.6741
154.9	22.9135	21.7608	44.6743
155	22.912	21.7624	44.6744
155.1	22.9106	21.764	44.6746
155.2	22.9091	21.7656	44.6747
155.3	22.9076	21.7672	44.6748
155.4	22.9062	21.7688	44.675
155.5	22.9047	21.7704	44.6751
155.6	22.9033	21.772	44.6753
155.7	22.9018	21.7735	44.6753
155.8	22.9004	21.7751	44.6755
155.9	22.8989	21.7767	44.6756
156	22.8975	21.7783	44.6758
156.1	22.896	21.7799	44.6759
156.2	22.8946	21.7814	44.676
156.3	22.8932	21.783	44.6762
156.4	22.8918	21.7845	44.6763
156.5	22.8903	21.7861	44.6764
156.6	22.8889	21.7876	44.6765
156.7	22.8875	21.7892	44.6767
156.8	22.8861	21.7907	44.6768
156.9	22.8847	21.7923	44.677
157	22.8833	21.7938	44.6771
157.1	22.8819	21.7953	44.6772
157.2	22.8805	21.7969	44.6774
157.3	22.8791	21.7984	44.6775
157.4	22.8777	21.7999	44.6776
157.5	22.8763	21.8014	44.6777
157.6	22.8749	21.803	44.6779
157.7	22.8735	21.8045	44.678
157.8	22.8722	21.806	44.6782
157.9	22.8708	21.8075	44.6783
158	22.8694	21.809	44.6784
158.1	22.868	21.8105	44.6785
158.2	22.8667	21.812	44.6787
158.3	22.8653	21.8135	44.6788
158.4	22.864	21.8149	44.6789
158.5	22.8626	21.8164	44.679
158.6	22.8612	21.8179	44.6791
158.7	22.8599	21.8194	44.6793
158.8	22.8586	21.8209	44.6795
158.9	22.8572	21.8223	44.6795
159	22.8559	21.8238	44.6797
159.1	22.8545	21.8252	44.6797
159.2	22.8532	21.8267	44.6799
159.3	22.8519	21.8282	44.6801
159.4	22.8505	21.8296	44.6801
159.5	22.8492	21.8311	44.6803
159.6	22.8479	21.8325	44.6804
159.7	22.8466	21.8339	44.6805
159.8	22.8453	21.8354	44.6807
159.9	22.844	21.8368	44.6808
160	22.8427	21.8382	44.6809
160.1	22.8414	21.8397	44.6811
160.2	22.8401	21.8411	44.6812
160.3	22.8388	21.8425	44.6813
160.4	22.8375	21.8439	44.6814
160.5	22.8362	21.8453	44.6815
160.6	22.8349	21.8468	44.6817
160.7	22.8336	21.8482	44.6818
160.8	22.8323	21.8496	44.6819
160.9	22.831	21.851	44.682
161	22.8298	21.8524	44.6822
161.1	22.8285	21.8538	44.6823
161.2	22.8272	21.8551	44.6823
161.3	22.8259	21.8565	44.6824
161.4	22.8247	21.8579	44.6826
161.5	22.8234	21.8593	44.6827
161.6	22.8222	21.8607	44.6829
161.7	22.8209	21.862	44.6829
161.8	22.8197	21.8634	44.6831
161.9	22.8184	21.8648	44.6832
162	22.8172	21.8661	44.6833
162.1	22.8159	21.8675	44.6834
162.2	22.8147	21.8689	44.6836
162.3	22.8134	21.8702	44.6836
162.4	22.8122	21.8716	44.6838
162.5	22.811	21.8729	44.6839
162.6	22.8097	21.8742	44.6839
162.7	22.8085	21.8756	44.6841
162.8	22.8073	21.8769	44.6842
162.9	22.8061	21.8783	44.6844
163	22.8049	21.8796	44.6845
163.1	22.8036	21.8809	44.6845
163.2	22.8024	21.8822	44.6846
163.3	22.8012	21.8836	44.6848
163.4	22.8	21.8849	44.6849
163.5	22.7988	21.8862	44.685
163.6	22.7976	21.8875	44.6851
163.7	22.7964	21.8888	44.6852
163.8	22.7952	21.8901	44.6853
163.9	22.794	21.8914	44.6854
164	22.7929	21.8927	44.6856
164.1	22.7917	21.894	44.6857
164.2	22.7905	21.8953	44.6858
164.3	22.7893	21.8966	44.6859
164.4	22.7881	21.8979	44.686
164.5	22.787	21.8992	44.6862
164.6	22.7858	21.9005	44.6863
164.7	22.7846	21.9017	44.6863
164.8	22.7835	21.903	44.6865
164.9	22.7823	21.9043	44.6866
165	22.7811	21.9055	44.6866
165.1	22.78	21.9068	44.6868
165.2	22.7788	21.9081	44.6869
165.3	22.7777	21.9093	44.687
165.4	22.7765	21.9106	44.6871
165.5	22.7754	21.9118	44.6872
165.6	22.7742	21.9131	44.6873
165.7	22.7731	21.9143	44.6874
165.8	22.772	21.9156	44.6876
165.9	22.7708	21.9168	44.6876
166	22.7697	21.9181	44.6878
166.1	22.7686	21.9193	44.6879
166.2	22.7674	21.9205	44.6879
166.3	22.7663	21.9218	44.6881
166.4	22.7652	21.923	44.6882
166.5	22.7641	21.9242	44.6883
166.6	22.763	21.9254	44.6884
166.7	22.7619	21.9266	44.6885
166.8	22.7607	21.9279	44.6886
166.9	22.7596	21.9291	44.6887
167	22.7585	21.9303	44.6888
167.1	22.7574	21.9315	44.6889
167.2	22.7563	21.9327	44.689
167.3	22.7552	21.9339	44.6891
167.4	22.7541	21.9351	44.6892
167.5	22.753	21.9363	44.6893
167.6	22.752	21.9375	44.6895
167.7	22.7509	21.9387	44.6896
167.8	22.7498	21.9398	44.6896
167.9	22.7487	21.941	44.6897
168	22.7476	21.9422	44.6898
168.1	22.7466	21.9434	44.69
168.2	22.7455	21.9446	44.6901
168.3	22.7444	21.9457	44.6901
168.4	22.7433	21.9469	44.6902
168.5	22.7423	21.9481	44.6904
168.6	22.7412	21.9492	44.6904
168.7	22.7401	21.9504	44.6905
168.8	22.7391	21.9515	44.6906
168.9	22.738	21.9527	44.6907
169	22.737	21.9538	44.6908
169.1	22.7359	21.955	44.6909
169.2	22.7349	21.9561	44.691
169.3	22.7338	21.9573	44.6911
169.4	22.7328	21.9584	44.6912
169.5	22.7318	21.9596	44.6914
169.6	22.7307	21.9607	44.6914
169.7	22.7297	21.9618	44.6915
169.8	22.7287	21.963	44.6917
169.9	22.7276	21.9641	44.6917
170	22.7266	21.9652	44.6918
170.1	22.7256	21.9663	44.6919
170.2	22.7245	21.9675	44.692
170.3	22.7235	21.9686	44.6921
170.4	22.7225	21.9697	44.6922
170.5	22.7215	21.9708	44.6923
170.6	22.7205	21.9719	44.6924
170.7	22.7195	21.973	44.6925
170.8	22.7185	21.9741	44.6926
170.9	22.7175	21.9752	44.6927
171	22.7165	21.9763	44.6928
171.1	22.7155	21.9774	44.6929
171.2	22.7145	21.9785	44.693
171.3	22.7135	21.9796	44.6931
171.4	22.7125	21.9807	44.6932
171.5	22.7115	21.9818	44.6933
171.6	22.7105	21.9828	44.6933
171.7	22.7095	21.9839	44.6934
171.8	22.7085	21.985	44.6935
171.9	22.7075	21.9861	44.6936
172	22.7066	21.9871	44.6937
172.1	22.7056	21.9882	44.6938
172.2	22.7046	21.9893	44.6939
172.3	22.7036	21.9903	44.6939
172.4	22.7027	21.9914	44.6941
172.5	22.7017	21.9925	44.6942
172.6	22.7007	21.9935	44.6942
172.7	22.6998	21.9946	44.6944
172.8	22.6988	21.9956	44.6944
172.9	22.6978	21.9967	44.6945
173	22.6969	21.9977	44.6946
173.1	22.6959	21.9988	44.6947
173.2	22.695	21.9998	44.6948
173.3	22.694	22.0008	44.6948
173.4	22.6931	22.0019	44.695
173.5	22.6921	22.0029	44.695
173.6	22.6912	22.0039	44.6951
173.7	22.6903	22.005	44.6953
173.8	22.6893	22.006	44.6953
173.9	22.6884	22.007	44.6954
174	22.6875	22.008	44.6955
174.1	22.6865	22.0091	44.6956
174.2	22.6856	22.0101	44.6957
174.3	22.6847	22.0111	44.6958
174.4	22.6837	22.0121	44.6958
174.5	22.6828	22.0131	44.6959
174.6	22.6819	22.0141	44.696
174.7	22.681	22.0151	44.6961
174.8	22.6801	22.0161	44.6962
174.9	22.6792	22.0171	44.6963
175	22.6783	22.0181	44.6964
175.1	22.6773	22.0191	44.6964
175.2	22.6764	22.0201	44.6965
175.3	22.6755	22.0211	44.6966
175.4	22.6746	22.0221	44.6967
175.5	22.6737	22.0231	44.6968
175.6	22.6728	22.024	44.6968
175.7	22.6719	22.025	44.6969
175.8	22.671	22.026	44.697
175.9	22.6702	22.027	44.6972
176	22.6693	22.0279	44.6972
176.1	22.6684	22.0289	44.6973
176.2	22.6675	22.0299	44.6974
176.3	22.6666	22.0308	44.6974
176.4	22.6657	22.0318	44.6975
176.5	22.6649	22.0328	44.6977
176.6	22.664	22.0337	44.6977
176.7	22.6631	22.0347	44.6978
176.8	22.6622	22.0356	44.6978
176.9	22.6614	22.0366	44.698
177	22.6605	22.0375	44.698
177.1	22.6596	22.0385	44.6981
177.2	22.6588	22.0394	44.6982
177.3	22.6579	22.0404	44.6983
177.4	22.657	22.0413	44.6983
177.5	22.6562	22.0423	44.6985
177.6	22.6553	22.0432	44.6985
177.7	22.6545	22.0441	44.6986
177.8	22.6536	22.0451	44.6987
177.9	22.6528	22.046	44.6988
178	22.6519	22.0469	44.6988
178.1	22.6511	22.0478	44.6989
178.2	22.6502	22.0488	44.699
178.3	22.6494	22.0497	44.6991
178.4	22.6486	22.0506	44.6992
178.5	22.6477	22.0515	44.6992
178.6	22.6469	22.0524	44.6993
178.7	22.6461	22.0533	44.6994
178.8	22.6452	22.0542	44.6994
178.9	22.6444	22.0552	44.6996
179	22.6436	22.0561	44.6997
179.1	22.6427	22.057	44.6997
179.2	22.6419	22.0579	44.6998
179.3	22.6411	22.0588	44.6999
179.4	22.6403	22.0597	44.7
179.5	22.6395	22.0606	44.7001
179.6	22.6387	22.0614	44.7001
179.7	22.6378	22.0623	44.7001
179.8	22.637	22.0632	44.7002
179.9	22.6362	22.0641	44.7003
180	22.6354	22.065	44.7004
180.1	22.6346	22.0659	44.7005
180.2	22.6338	22.0667	44.7005
180.3	22.633	22.0676	44.7006
180.4	22.6322	22.0685	44.7007
180.5	22.6314	22.0694	44.7008
180.6	22.6306	22.0702	44.7008
180.7	22.6298	22.0711	44.7009
180.8	22.629	22.072	44.701
180.9	22.6282	22.0728	44.701
181	22.6274	22.0737	44.7011
181.1	22.6267	22.0746	44.7013
181.2	22.6259	22.0754	44.7013
181.3	22.6251	22.0763	44.7014
181.4	22.6243	22.0771	44.7014
181.5	22.6235	22.078	44.7015
181.6	22.6228	22.0788	44.7016
181.7	22.622	22.0797	44.7017
181.8	22.6212	22.0805	44.7017
181.9	22.6204	22.0814	44.7018
182	22.6197	22.0822	44.7019
182.1	22.6189	22.083	44.7019
182.2	22.6181	22.0839	44.702
182.3	22.6174	22.0847	44.7021
182.4	22.6166	22.0856	44.7022
182.5	22.6159	22.0864	44.7023
182.6	22.6151	22.0872	44.7023
182.7	22.6143	22.088	44.7023
182.8	22.6136	22.0889	44.7025
182.9	22.6128	22.0897	44.7025
183	22.6121	22.0905	44.7026
183.1	22.6113	22.0913	44.7026
183.2	22.6106	22.0921	44.7027
183.3	22.6098	22.093	44.7028
183.4	22.6091	22.0938	44.7029
183.5	22.6084	22.0946	44.703
183.6	22.6076	22.0954	44.703
183.7	22.6069	22.0962	44.7031
183.8	22.6062	22.097	44.7032
183.9	22.6054	22.0978	44.7032
184	22.6047	22.0986	44.7033
184.1	22.604	22.0994	44.7034
184.2	22.6032	22.1002	44.7034
184.3	22.6025	22.101	44.7035
184.4	22.6018	22.1018	44.7036
184.5	22.601	22.1026	44.7036
184.6	22.6003	22.1034	44.7037
184.7	22.5996	22.1042	44.7038
184.8	22.5989	22.105	44.7039
184.9	22.5982	22.1057	44.7039
185	22.5975	22.1065	44.704
185.1	22.5967	22.1073	44.704
185.2	22.596	22.1081	44.7041
185.3	22.5953	22.1089	44.7042
185.4	22.5946	22.1096	44.7042
185.5	22.5939	22.1104	44.7043
185.6	22.5932	22.1112	44.7044
185.7	22.5925	22.1119	44.7044
185.8	22.5918	22.1127	44.7045
185.9	22.5911	22.1135	44.7046
186	22.5904	22.1142	44.7046
186.1	22.5897	22.115	44.7047
186.2	22.589	22.1158	44.7048
186.3	22.5883	22.1165	44.7048
186.4	22.5876	22.1173	44.7049
186.5	22.5869	22.118	44.7049
186.6	22.5863	22.1188	44.7051
186.7	22.5856	22.1195	44.7051
186.8	22.5849	22.1203	44.7052
186.9	22.5842	22.121	44.7052
187	22.5835	22.1218	44.7053
187.1	22.5828	22.1225	44.7053
187.2	22.5822	22.1233	44.7055
187.3	22.5815	22.124	44.7055
187.4	22.5808	22.1247	44.7055
187.5	22.5801	22.1255	44.7056
187.6	22.5795	22.1262	44.7057
187.7	22.5788	22.1269	44.7057
187.8	22.5781	22.1277	44.7058
187.9	22.5775	22.1284	44.7059
188	22.5768	22.1291	44.7059
188.1	22.5761	22.1299	44.706
188.2	22.5755	22.1306	44.7061
188.3	22.5748	22.1313	44.7061
188.4	22.5742	22.132	44.7062
188.5	22.5735	22.1327	44.7062
188.6	22.5728	22.1335	44.7063
188.7	22.5722	22.1342	44.7064
188.8	22.5715	22.1349	44.7064
188.9	22.5709	22.1356	44.7065
189	22.5702	22.1363	44.7065
189.1	22.5696	22.137	44.7066
189.2	22.5689	22.1377	44.7066
189.3	22.5683	22.1384	44.7067
189.4	22.5677	22.1391	44.7068
189.5	22.567	22.1398	44.7068
189.6	22.5664	22.1405	44.7069
189.7	22.5657	22.1412	44.7069
189.8	22.5651	22.1419	44.707
189.9	22.5645	22.1426	44.7071
190	22.5638	22.1433	44.7071
190.1	22.5632	22.144	44.7072
190.2	22.5626	22.1447	44.7073
190.3	22.562	22.1454	44.7074
190.4	22.5613	22.1461	44.7074
190.5	22.5607	22.1468	44.7075
190.6	22.5601	22.1474	44.7075
190.7	22.5595	22.1481	44.7076
190.8	22.5588	22.1488	44.7076
190.9	22.5582	22.1495	44.7077
191	22.5576	22.1501	44.7077
191.1	22.557	22.1508	44.7078
191.2	22.5564	22.1515	44.7079
191.3	22.5557	22.1522	44.7079
191.4	22.5551	22.1528	44.7079
191.5	22.5545	22.1535	44.708
191.6	22.5539	22.1542	44.7081
191.7	22.5533	22.1548	44.7081
191.8	22.5527	22.1555	44.7082
191.9	22.5521	22.1562	44.7083
192	22.5515	22.1568	44.7083
192.1	22.5509	22.1575	44.7084
192.2	22.5503	22.1581	44.7084
192.3	22.5497	22.1588	44.7085
192.4	22.5491	22.1594	44.7085
192.5	22.5485	22.1601	44.7086
192.6	22.5479	22.1607	44.7086
192.7	22.5473	22.1614	44.7087
192.8	22.5467	22.162	44.7087
192.9	22.5461	22.1627	44.7088
193	22.5455	22.1633	44.7088
193.1	22.545	22.164	44.709
193.2	22.5444	22.1646	44.709
193.3	22.5438	22.1653	44.7091
193.4	22.5432	22.1659	44.7091
193.5	22.5426	22.1665	44.7091
193.6	22.542	22.1672	44.7092
193.7	22.5415	22.1678	44.7093
193.8	22.5409	22.1684	44.7093
193.9	22.5403	22.1691	44.7094
194	22.5397	22.1697	44.7094
194.1	22.5392	22.1703	44.7095
194.2	22.5386	22.1709	44.7095
194.3	22.538	22.1716	44.7096
194.4	22.5375	22.1722	44.7097
194.5	22.5369	22.1728	44.7097
194.6	22.5363	22.1734	44.7097
194.7	22.5358	22.1741	44.7099
194.8	22.5352	22.1747	44.7099
194.9	22.5346	22.1753	44.7099
195	22.5341	22.1759	44.71
195.1	22.5335	22.1765	44.71
195.2	22.533	22.1771	44.7101
195.3	22.5324	22.1777	44.7101
195.4	22.5318	22.1783	44.7101
195.5	22.5313	22.1789	44.7102
195.6	22.5307	22.1795	44.7102
195.7	22.5302	22.1802	44.7104
195.8	22.5296	22.1808	44.7104
195.9	22.5291	22.1814	44.7105
196	22.5285	22.182	44.7105
196.1	22.528	22.1826	44.7106
196.2	22.5274	22.1831	44.7105
196.3	22.5269	22.1837	44.7106
196.4	22.5264	22.1843	44.7107
196.5	22.5258	22.1849	44.7107
196.6	22.5253	22.1855	44.7108
196.7	22.5247	22.1861	44.7108
196.8	22.5242	22.1867	44.7109
196.9	22.5237	22.1873	44.711
197	22.5231	22.1879	44.711
197.1	22.5226	22.1884	44.711
197.2	22.5221	22.189	44.7111
197.3	22.5215	22.1896	44.7111
197.4	22.521	22.1902	44.7112
197.5	22.5205	22.1908	44.7113
197.6	22.52	22.1913	44.7113
197.7	22.5194	22.1919	44.7113
197.8	22.5189	22.1925	44.7114
197.9	22.5184	22.1931	44.7115
198	22.5179	22.1936	44.7115
198.1	22.5173	22.1942	44.7115
198.2	22.5168	22.1948	44.7116
198.3	22.5163	22.1953	44.7116
198.4	22.5158	22.1959	44.7117
198.5	22.5153	22.1965	44.7118
198.6	22.5148	22.197	44.7118
198.7	22.5143	22.1976	44.7119
198.8	22.5137	22.1981	44.7118
198.9	22.5132	22.1987	44.7119
199	22.5127	22.1993	44.712
199.1	22.5122	22.1998	44.712
199.2	22.5117	22.2004	44.7121
199.3	22.5112	22.2009	44.7121
199.4	22.5107	22.2015	44.7122
199.5	22.5102	22.202	44.7122
199.6	22.5097	22.2026	44.7123
199.7	22.5092	22.2031	44.7123
199.8	22.5087	22.2037	44.7124
[truncated: 2 more rows]

## Sheet: Fig3c
time (h)	v_I_S_OD (mM/h)	v_I_S_RA (mM/h)	v_II_S_OD (mM/h)	v_II_S_RA (mM/h)	v_II_R_OD (mM/h)	v_II_R_RA (mM/h)
0
0.01	58.8476	0.2166	0.1083	55.9077	0.0002766	2.8319
0.02	58.1421	0.3122	0.217	55.2489	0.00055476	2.7986
0.03	57.4463	0.4064	0.3242	54.5992	0.00082961	2.7657
0.04	56.76	0.4994	0.4299	53.9584	0.0011012	2.7332
0.05	56.0831	0.5911	0.5342	53.3263	0.0013695	2.7012
0.06	55.4154	0.6816	0.637	52.7029	0.0016347	2.6696
0.07	54.7569	0.7708	0.7384	52.0879	0.0018967	2.6384
0.08	54.1074	0.8588	0.8384	51.4814	0.0021557	2.6077
0.09	53.4668	0.9456	0.937	50.8831	0.0024116	2.5774
0.1	52.835	1.0313	1.0343	50.2931	0.0026644	2.5475
0.11	52.2118	1.1157	1.1302	49.7111	0.0029143	2.518
0.12	51.5971	1.199	1.2248	49.137	0.0031613	2.489
0.13	50.9908	1.2812	1.3181	48.5708	0.0034053	2.4603
0.14	50.3928	1.3622	1.41	48.0123	0.0036466	2.432
0.15	49.8031	1.4422	1.5008	47.4614	0.003885	2.4041
0.16	49.2213	1.521	1.5902	46.9181	0.0041206	2.3766
0.17	48.6476	1.5988	1.6785	46.3822	0.0043535	2.3494
0.18	48.0817	1.6755	1.7655	45.8536	0.0045837	2.3227
0.19	47.5235	1.7511	1.8513	45.3322	0.0048112	2.2962
0.2	46.973	1.8257	1.9359	44.818	0.0050362	2.2702
0.21	46.43	1.8993	2.0193	44.3107	0.0052585	2.2445
0.22	45.8944	1.9719	2.1016	43.8104	0.0054783	2.2192
0.23	45.3662	2.0435	2.1828	43.317	0.0056955	2.1942
0.24	44.8452	2.1142	2.2628	42.8302	0.0059103	2.1695
0.25	44.3313	2.1838	2.3417	42.3501	0.0061226	2.1452
0.26	43.8245	2.2525	2.4196	41.8766	0.0063325	2.1212
0.27	43.3246	2.3203	2.4963	41.4095	0.00654	2.0975
0.28	42.8315	2.3872	2.572	40.9489	0.0067452	2.0742
0.29	42.3452	2.4531	2.6466	40.4945	0.006948	2.0512
0.3	41.8655	2.5181	2.7202	40.0463	0.0071486	2.0285
0.31	41.3924	2.5823	2.7928	39.6042	0.0073469	2.0061
0.32	40.9258	2.6455	2.8644	39.1682	0.007543	1.984
0.33	40.4655	2.708	2.935	38.7381	0.0077368	1.9622
0.34	40.0116	2.7695	3.0046	38.3139	0.0079286	1.9407
0.35	39.5639	2.8302	3.0733	37.8954	0.0081181	1.9195
0.36	39.1222	2.8901	3.141	37.4827	0.0083056	1.8986
0.37	38.6867	2.9492	3.2077	37.0757	0.008491	1.878
0.38	38.2571	3.0074	3.2736	36.6742	0.0086744	1.8577
0.39	37.8333	3.0649	3.3385	36.2781	0.0088557	1.8376
0.4	37.4154	3.1216	3.4025	35.8875	0.009035	1.8178
0.41	37.0032	3.1775	3.4656	35.5022	0.0092124	1.7983
0.42	36.5966	3.2326	3.5279	35.1222	0.0093879	1.7791
0.43	36.1956	3.287	3.5893	34.7473	0.0095614	1.7601
0.44	35.8001	3.3407	3.6498	34.3776	0.009733	1.7414
0.45	35.4099	3.3936	3.7096	34.0129	0.0099028	1.7229
0.46	35.0252	3.4458	3.7684	33.6532	0.0101	1.7047
0.47	34.6456	3.4973	3.8265	33.2984	0.0102	1.6867
0.48	34.2713	3.5481	3.8837	32.9484	0.0104	1.669
0.49	33.9021	3.5982	3.9402	32.6032	0.0106	1.6515
0.5	33.538	3.6476	3.9959	32.2628	0.0107	1.6342
0.51	33.1788	3.6963	4.0508	31.9269	0.0109	1.6172
0.52	32.8245	3.7444	4.1049	31.5957	0.011	1.6004
0.53	32.4751	3.7918	4.1583	31.269	0.0112	1.5839
0.54	32.1305	3.8385	4.211	30.9467	0.0114	1.5676
0.55	31.7906	3.8847	4.2629	30.6288	0.0115	1.5515
0.56	31.4553	3.9301	4.3141	30.3153	0.0117	1.5356
0.57	31.1246	3.975	4.3646	30.0061	0.0118	1.5199
0.58	30.7985	4.0193	4.4144	29.701	0.012	1.5045
0.59	30.4768	4.0629	4.4635	29.4001	0.0121	1.4892
0.6	30.1595	4.106	4.5119	29.1034	0.0122	1.4742
0.61	29.8465	4.1485	4.5596	28.8107	0.0124	1.4594
0.62	29.5379	4.1904	4.6067	28.5219	0.0125	1.4447
0.63	29.2334	4.2317	4.6531	28.2371	0.0127	1.4303
0.64	28.9331	4.2725	4.6989	27.9562	0.0128	1.4161
0.65	28.6369	4.3127	4.744	27.6792	0.0129	1.4021
0.66	28.3448	4.3523	4.7885	27.4059	0.0131	1.3882
0.67	28.0567	4.3914	4.8324	27.1363	0.0132	1.3746
0.68	27.7725	4.43	4.8757	26.8704	0.0133	1.3611
0.69	27.4922	4.4681	4.9184	26.6082	0.0135	1.3478
0.7	27.2157	4.5056	4.9605	26.3495	0.0136	1.3347
0.71	26.943	4.5426	5.002	26.0943	0.0137	1.3218
0.72	26.6741	4.5792	5.0429	25.8426	0.0139	1.309
0.73	26.4088	4.6152	5.0833	25.5944	0.014	1.2965
0.74	26.1471	4.6507	5.1231	25.3495	0.0141	1.2841
0.75	25.889	4.6858	5.1623	25.108	0.0142	1.2718
0.76	25.6345	4.7203	5.201	24.8698	0.0144	1.2597
0.77	25.3834	4.7544	5.2392	24.6348	0.0145	1.2478
0.78	25.1358	4.7881	5.2768	24.403	0.0146	1.2361
0.79	24.8915	4.8212	5.3139	24.1744	0.0147	1.2245
0.8	24.6506	4.854	5.3505	23.9489	0.0149	1.2131
0.81	24.413	4.8862	5.3866	23.7265	0.015	1.2018
0.82	24.1787	4.9181	5.4222	23.5071	0.0151	1.1907
0.83	23.9475	4.9495	5.4572	23.2907	0.0152	1.1798
0.84	23.7195	4.9804	5.4918	23.0772	0.0153	1.169
0.85	23.4946	5.011	5.526	22.8667	0.0154	1.1583
0.86	23.2728	5.0411	5.5596	22.659	0.0155	1.1478
0.87	23.054	5.0708	5.5928	22.4542	0.0156	1.1374
0.88	22.8382	5.1002	5.6255	22.2521	0.0158	1.1272
0.89	22.6254	5.1291	5.6577	22.0528	0.0159	1.1171
0.9	22.4155	5.1576	5.6895	21.8563	0.016	1.1071
0.91	22.2084	5.1857	5.7209	21.6624	0.0161	1.0973
0.92	22.0042	5.2135	5.7518	21.4711	0.0162	1.0876
0.93	21.8028	5.2409	5.7823	21.2824	0.0163	1.078
0.94	21.6041	5.2679	5.8124	21.0964	0.0164	1.0686
0.95	21.4081	5.2945	5.842	20.9128	0.0165	1.0593
0.96	21.2148	5.3208	5.8712	20.7318	0.0166	1.0501
0.97	21.0242	5.3467	5.9001	20.5532	0.0167	1.0411
0.98	20.8362	5.3723	5.9285	20.377	0.0168	1.0322
0.99	20.6507	5.3975	5.9565	20.2033	0.0169	1.0234
1	20.4678	5.4223	5.9842	20.0319	0.017	1.0147
1.01	20.2873	5.4469	6.0114	19.8629	0.0171	1.0061
1.02	20.1094	5.4711	6.0383	19.6961	0.0172	0.9977
1.03	19.9338	5.4949	6.0648	19.5316	0.0173	0.9893
1.04	19.7607	5.5185	6.0909	19.3694	0.0174	0.9811
1.05	19.5899	5.5417	6.1167	19.2094	0.0175	0.973
1.06	19.4215	5.5646	6.1421	19.0515	0.0176	0.965
1.07	19.2554	5.5872	6.1672	18.8959	0.0177	0.9571
1.08	19.0915	5.6095	6.1919	18.7423	0.0178	0.9494
1.09	18.9299	5.6314	6.2162	18.5908	0.0179	0.9417
1.1	18.7705	5.6531	6.2402	18.4414	0.0179	0.9341
1.11	18.6132	5.6745	6.2639	18.294	0.018	0.9267
1.12	18.4581	5.6956	6.2873	18.1486	0.0181	0.9193
1.13	18.3052	5.7164	6.3103	18.0052	0.0182	0.912
1.14	18.1543	5.7369	6.333	17.8638	0.0183	0.9049
1.15	18.0055	5.7572	6.3554	17.7243	0.0184	0.8978
1.16	17.8587	5.7772	6.3775	17.5866	0.0185	0.8908
1.17	17.7139	5.7968	6.3992	17.4509	0.0186	0.884
1.18	17.5711	5.8163	6.4207	17.317	0.0186	0.8772
1.19	17.4302	5.8354	6.4419	17.1849	0.0187	0.8705
1.2	17.2913	5.8543	6.4627	17.0546	0.0188	0.8639
1.21	17.1543	5.873	6.4833	16.9261	0.0189	0.8574
1.22	17.0191	5.8914	6.5036	16.7994	0.019	0.8509
1.23	16.8858	5.9095	6.5236	16.6744	0.0191	0.8446
1.24	16.7543	5.9274	6.5433	16.551	0.0191	0.8384
1.25	16.6246	5.9451	6.5628	16.4294	0.0192	0.8322
1.26	16.4967	5.9625	6.582	16.3094	0.0193	0.8261
1.27	16.3705	5.9797	6.6009	16.191	0.0194	0.8201
1.28	16.2461	5.9966	6.6195	16.0743	0.0195	0.8142
1.29	16.1233	6.0133	6.6379	15.9591	0.0195	0.8084
1.3	16.0023	6.0298	6.6561	15.8455	0.0196	0.8026
1.31	15.8828	6.046	6.6739	15.7335	0.0197	0.797
1.32	15.765	6.0621	6.6916	15.6229	0.0198	0.7914
1.33	15.6489	6.0779	6.709	15.5139	0.0198	0.7858
1.34	15.5343	6.0935	6.7261	15.4064	0.0199	0.7804
1.35	15.4212	6.1089	6.743	15.3003	0.02	0.775
1.36	15.3097	6.1241	6.7596	15.1957	0.0201	0.7697
1.37	15.1998	6.1391	6.7761	15.0924	0.0201	0.7645
1.38	15.0913	6.1538	6.7923	14.9906	0.0202	0.7593
1.39	14.9843	6.1684	6.8082	14.8902	0.0203	0.7542
1.4	14.8788	6.1828	6.824	14.7912	0.0204	0.7492
1.41	14.7747	6.1969	6.8395	14.6934	0.0204	0.7443
1.42	14.672	6.2109	6.8548	14.5971	0.0205	0.7394
1.43	14.5708	6.2247	6.8699	14.502	0.0206	0.7346
1.44	14.4709	6.2383	6.8848	14.4082	0.0206	0.7298
1.45	14.3724	6.2517	6.8995	14.3157	0.0207	0.7251
1.46	14.2752	6.265	6.914	14.2245	0.0208	0.7205
1.47	14.1794	6.278	6.9282	14.1345	0.0209	0.716
1.48	14.0848	6.2909	6.9423	14.0457	0.0209	0.7115
1.49	13.9916	6.3036	6.9562	13.9581	0.021	0.707
1.5	13.8996	6.3162	6.9699	13.8717	0.0211	0.7027
1.51	13.8089	6.3285	6.9833	13.7865	0.0211	0.6983
1.52	13.7194	6.3407	6.9966	13.7025	0.0212	0.6941
1.53	13.6311	6.3527	7.0097	13.6195	0.0213	0.6899
1.54	13.5441	6.3646	7.0227	13.5378	0.0213	0.6857
1.55	13.4582	6.3763	7.0354	13.4571	0.0214	0.6817
1.56	13.3735	6.3879	7.048	13.3775	0.0215	0.6776
1.57	13.29	6.3993	7.0604	13.299	0.0215	0.6736
1.58	13.2076	6.4105	7.0726	13.2216	0.0216	0.6697
1.59	13.1263	6.4216	7.0846	13.1452	0.0216	0.6659
1.6	13.0462	6.4325	7.0965	13.0699	0.0217	0.662
1.61	12.9671	6.4433	7.1082	12.9956	0.0218	0.6583
1.62	12.8891	6.4539	7.1198	12.9223	0.0218	0.6546
1.63	12.8122	6.4644	7.1311	12.85	0.0219	0.6509
1.64	12.7363	6.4747	7.1424	12.7786	0.022	0.6473
1.65	12.6615	6.485	7.1534	12.7083	0.022	0.6437
1.66	12.5876	6.495	7.1643	12.6389	0.0221	0.6402
1.67	12.5148	6.505	7.1751	12.5704	0.0221	0.6367
1.68	12.443	6.5148	7.1857	12.5029	0.0222	0.6333
1.69	12.3722	6.5244	7.1962	12.4363	0.0223	0.6299
1.7	12.3023	6.5339	7.2065	12.3706	0.0223	0.6266
1.71	12.2334	6.5433	7.2166	12.3057	0.0224	0.6233
1.72	12.1654	6.5526	7.2266	12.2418	0.0224	0.6201
1.73	12.0983	6.5618	7.2365	12.1787	0.0225	0.6169
1.74	12.0322	6.5708	7.2463	12.1165	0.0226	0.6137
1.75	11.967	6.5797	7.2559	12.0551	0.0226	0.6106
1.76	11.9026	6.5885	7.2653	11.9946	0.0227	0.6076
1.77	11.8392	6.5971	7.2747	11.9349	0.0227	0.6045
1.78	11.7766	6.6057	7.2839	11.876	0.0228	0.6016
1.79	11.7148	6.6141	7.2929	11.8179	0.0229	0.5986
1.8	11.6539	6.6224	7.3019	11.7606	0.0229	0.5957
1.81	11.5938	6.6306	7.3107	11.704	0.023	0.5929
1.82	11.5346	6.6387	7.3194	11.6483	0.023	0.59
1.83	11.4761	6.6467	7.328	11.5933	0.0231	0.5872
1.84	11.4185	6.6546	7.3364	11.539	0.0231	0.5845
1.85	11.3616	6.6623	7.3447	11.4855	0.0232	0.5818
1.86	11.3055	6.67	7.353	11.4326	0.0232	0.5791
1.87	11.2502	6.6776	7.361	11.3806	0.0233	0.5765
1.88	11.1956	6.685	7.369	11.3292	0.0234	0.5739
1.89	11.1418	6.6924	7.3769	11.2785	0.0234	0.5713
1.9	11.0887	6.6996	7.3847	11.2285	0.0235	0.5688
1.91	11.0364	6.7068	7.3923	11.1792	0.0235	0.5663
1.92	10.9847	6.7138	7.3998	11.1305	0.0236	0.5638
1.93	10.9338	6.7208	7.4073	11.0825	0.0236	0.5614
1.94	10.8835	6.7276	7.4146	11.0352	0.0237	0.559
1.95	10.8339	6.7344	7.4218	10.9885	0.0237	0.5566
1.96	10.785	6.7411	7.4289	10.9424	0.0238	0.5543
1.97	10.7368	6.7477	7.436	10.897	0.0238	0.552
1.98	10.6893	6.7542	7.4429	10.8521	0.0239	0.5497
1.99	10.6423	6.7606	7.4497	10.8079	0.0239	0.5475
2	10.5961	6.7669	7.4564	10.7643	0.024	0.5453
2.01	10.5504	6.7732	7.463	10.7213	0.0241	0.5431
2.02	10.5054	6.7793	7.4696	10.6788	0.0241	0.5409
2.03	10.461	6.7854	7.476	10.637	0.0242	0.5388
2.04	10.4172	6.7914	7.4824	10.5957	0.0242	0.5367
2.05	10.374	6.7973	7.4886	10.5549	0.0243	0.5346
2.06	10.3313	6.8031	7.4948	10.5147	0.0243	0.5326
2.07	10.2893	6.8089	7.5009	10.4751	0.0244	0.5306
2.08	10.2478	6.8145	7.5068	10.436	0.0244	0.5286
2.09	10.2069	6.8201	7.5128	10.3974	0.0245	0.5267
2.1	10.1666	6.8257	7.5186	10.3593	0.0245	0.5247
2.11	10.1268	6.8311	7.5243	10.3218	0.0246	0.5228
2.12	10.0876	6.8365	7.53	10.2847	0.0246	0.521
2.13	10.0489	6.8418	7.5355	10.2482	0.0247	0.5191
2.14	10.0107	6.847	7.541	10.2122	0.0247	0.5173
2.15	9.973	6.8522	7.5465	10.1766	0.0248	0.5155
2.16	9.9359	6.8572	7.5518	10.1415	0.0248	0.5137
2.17	9.8992	6.8623	7.5571	10.107	0.0249	0.512
2.18	9.8631	6.8672	7.5622	10.0728	0.0249	0.5102
2.19	9.8274	6.8721	7.5674	10.0392	0.025	0.5085
2.2	9.7923	6.8769	7.5724	10.0059	0.025	0.5068
2.21	9.7576	6.8817	7.5774	9.9732	0.0251	0.5052
2.22	9.7234	6.8863	7.5823	9.9409	0.0251	0.5035
2.23	9.6896	6.891	7.5871	9.909	0.0251	0.5019
2.24	9.6563	6.8955	7.5918	9.8775	0.0252	0.5003
2.25	9.6235	6.9	7.5965	9.8465	0.0252	0.4988
2.26	9.5911	6.9045	7.6011	9.8159	0.0253	0.4972
2.27	9.5592	6.9088	7.6057	9.7857	0.0253	0.4957
2.28	9.5277	6.9131	7.6102	9.7559	0.0254	0.4942
2.29	9.4966	6.9174	7.6146	9.7265	0.0254	0.4927
2.3	9.4659	6.9216	7.6189	9.6976	0.0255	0.4912
2.31	9.4357	6.9258	7.6232	9.669	0.0255	0.4898
2.32	9.4059	6.9298	7.6275	9.6408	0.0256	0.4883
2.33	9.3765	6.9339	7.6316	9.6129	0.0256	0.4869
2.34	9.3475	6.9379	7.6357	9.5855	0.0257	0.4855
2.35	9.3188	6.9418	7.6398	9.5584	0.0257	0.4842
2.36	9.2906	6.9457	7.6438	9.5317	0.0258	0.4828
2.37	9.2628	6.9495	7.6477	9.5053	0.0258	0.4815
2.38	9.2353	6.9532	7.6516	9.4793	0.0258	0.4802
2.39	9.2082	6.957	7.6554	9.4537	0.0259	0.4789
2.4	9.1815	6.9606	7.6591	9.4284	0.0259	0.4776
2.41	9.1551	6.9642	7.6628	9.4034	0.026	0.4763
2.42	9.1291	6.9678	7.6665	9.3788	0.026	0.4751
2.43	9.1035	6.9713	7.6701	9.3545	0.0261	0.4738
2.44	9.0782	6.9748	7.6736	9.3306	0.0261	0.4726
2.45	9.0533	6.9782	7.6771	9.3069	0.0262	0.4714
2.46	9.0287	6.9816	7.6806	9.2836	0.0262	0.4702
2.47	9.0044	6.9849	7.6839	9.2606	0.0263	0.4691
2.48	8.9804	6.9882	7.6873	9.2379	0.0263	0.4679
2.49	8.9568	6.9915	7.6906	9.2155	0.0263	0.4668
2.5	8.9335	6.9947	7.6938	9.1934	0.0264	0.4657
2.51	8.9106	6.9978	7.697	9.1716	0.0264	0.4646
2.52	8.8879	7.0009	7.7001	9.1501	0.0265	0.4635
2.53	8.8656	7.004	7.7032	9.1289	0.0265	0.4624
2.54	8.8435	7.0071	7.7063	9.108	0.0266	0.4614
2.55	8.8218	7.01	7.7093	9.0874	0.0266	0.4603
2.56	8.8003	7.013	7.7123	9.067	0.0267	0.4593
2.57	8.7792	7.0159	7.7152	9.0469	0.0267	0.4583
2.58	8.7583	7.0188	7.718	9.0271	0.0267	0.4573
2.59	8.7377	7.0216	7.7209	9.0075	0.0268	0.4563
2.6	8.7174	7.0244	7.7237	8.9883	0.0268	0.4553
2.61	8.6974	7.0272	7.7264	8.9692	0.0269	0.4543
2.62	8.6776	7.0299	7.7291	8.9504	0.0269	0.4534
2.63	8.6582	7.0326	7.7318	8.9319	0.027	0.4524
2.64	8.6389	7.0352	7.7344	8.9137	0.027	0.4515
2.65	8.62	7.0378	7.737	8.8956	0.027	0.4506
2.66	8.6013	7.0404	7.7395	8.8778	0.0271	0.4497
2.67	8.5829	7.0429	7.742	8.8603	0.0271	0.4488
2.68	8.5647	7.0454	7.7445	8.843	0.0272	0.4479
2.69	8.5467	7.0479	7.7469	8.8259	0.0272	0.4471
2.7	8.529	7.0504	7.7493	8.8091	0.0273	0.4462
2.71	8.5116	7.0528	7.7517	8.7925	0.0273	0.4454
2.72	8.4944	7.0551	7.754	8.7761	0.0273	0.4445
2.73	8.4774	7.0575	7.7563	8.7599	0.0274	0.4437
2.74	8.4606	7.0598	7.7585	8.7439	0.0274	0.4429
2.75	8.4441	7.0621	7.7607	8.7282	0.0275	0.4421
2.76	8.4278	7.0643	7.7629	8.7126	0.0275	0.4413
2.77	8.4118	7.0665	7.7651	8.6973	0.0276	0.4406
2.78	8.3959	7.0687	7.7672	8.6822	0.0276	0.4398
2.79	8.3803	7.0709	7.7692	8.6673	0.0276	0.439
2.8	8.3648	7.073	7.7713	8.6526	0.0277	0.4383
2.81	8.3496	7.0751	7.7733	8.638	0.0277	0.4375
2.82	8.3346	7.0772	7.7753	8.6237	0.0278	0.4368
2.83	8.3198	7.0792	7.7772	8.6096	0.0278	0.4361
2.84	8.3052	7.0813	7.7792	8.5956	0.0278	0.4354
2.85	8.2908	7.0833	7.7811	8.5819	0.0279	0.4347
2.86	8.2766	7.0852	7.7829	8.5683	0.0279	0.434
2.87	8.2626	7.0872	7.7848	8.5549	0.028	0.4333
2.88	8.2488	7.0891	7.7866	8.5417	0.028	0.4327
2.89	8.2352	7.091	7.7883	8.5287	0.0281	0.432
2.9	8.2217	7.0928	7.7901	8.5158	0.0281	0.4314
2.91	8.2085	7.0947	7.7918	8.5031	0.0281	0.4307
2.92	8.1954	7.0965	7.7935	8.4906	0.0282	0.4301
2.93	8.1825	7.0983	7.7952	8.4782	0.0282	0.4295
2.94	8.1698	7.1	7.7968	8.466	0.0283	0.4288
2.95	8.1572	7.1018	7.7984	8.454	0.0283	0.4282
2.96	8.1449	7.1035	7.8	8.4421	0.0283	0.4276
2.97	8.1327	7.1052	7.8016	8.4304	0.0284	0.427
2.98	8.1206	7.1068	7.8031	8.4189	0.0284	0.4264
2.99	8.1087	7.1085	7.8046	8.4075	0.0285	0.4259
3	8.097	7.1101	7.8061	8.3962	0.0285	0.4253
3.01	8.0855	7.1117	7.8076	8.3852	0.0285	0.4247
3.02	8.0741	7.1133	7.809	8.3742	0.0286	0.4242
3.03	8.0628	7.1149	7.8104	8.3634	0.0286	0.4236
3.04	8.0518	7.1164	7.8118	8.3527	0.0287	0.4231
3.05	8.0408	7.1179	7.8132	8.3422	0.0287	0.4226
3.06	8.03	7.1194	7.8145	8.3319	0.0287	0.422
3.07	8.0194	7.1209	7.8158	8.3216	0.0288	0.4215
3.08	8.0089	7.1224	7.8171	8.3115	0.0288	0.421
3.09	7.9986	7.1238	7.8184	8.3015	0.0289	0.4205
3.1	7.9883	7.1252	7.8197	8.2917	0.0289	0.42
3.11	7.9783	7.1266	7.8209	8.282	0.0289	0.4195
3.12	7.9683	7.128	7.8221	8.2724	0.029	0.419
3.13	7.9586	7.1294	7.8233	8.263	0.029	0.4186
3.14	7.9489	7.1307	7.8245	8.2537	0.0291	0.4181
3.15	7.9394	7.1321	7.8256	8.2445	0.0291	0.4176
3.16	7.93	7.1334	7.8268	8.2354	0.0291	0.4172
3.17	7.9207	7.1347	7.8279	8.2264	0.0292	0.4167
3.18	7.9116	7.1359	7.829	8.2176	0.0292	0.4163
3.19	7.9025	7.1372	7.83	8.2089	0.0293	0.4158
3.2	7.8936	7.1385	7.8311	8.2003	0.0293	0.4154
3.21	7.8849	7.1397	7.8321	8.1918	0.0293	0.4149
3.22	7.8762	7.1409	7.8332	8.1834	0.0294	0.4145
3.23	7.8677	7.1421	7.8342	8.1751	0.0294	0.4141
3.24	7.8593	7.1433	7.8352	8.167	0.0295	0.4137
3.25	7.851	7.1444	7.8361	8.1589	0.0295	0.4133
3.26	7.8428	7.1456	7.8371	8.151	0.0295	0.4129
3.27	7.8347	7.1467	7.838	8.1431	0.0296	0.4125
3.28	7.8267	7.1478	7.8389	8.1354	0.0296	0.4121
3.29	7.8189	7.1489	7.8398	8.1278	0.0297	0.4117
3.3	7.8111	7.15	7.8407	8.1202	0.0297	0.4113
3.31	7.8035	7.1511	7.8416	8.1128	0.0297	0.4109
3.32	7.7959	7.1521	7.8424	8.1055	0.0298	0.4106
3.33	7.7885	7.1532	7.8433	8.0982	0.0298	0.4102
3.34	7.7812	7.1542	7.8441	8.0911	0.0298	0.4098
3.35	7.7739	7.1552	7.8449	8.084	0.0299	0.4095
3.36	7.7668	7.1562	7.8457	8.0771	0.0299	0.4091
3.37	7.7598	7.1572	7.8464	8.0702	0.03	0.4088
3.38	7.7528	7.1582	7.8472	8.0634	0.03	0.4084
3.39	7.746	7.1592	7.848	8.0567	0.03	0.4081
3.4	7.7392	7.1601	7.8487	8.0501	0.0301	0.4078
3.41	7.7326	7.1611	7.8494	8.0436	0.0301	0.4074
3.42	7.726	7.162	7.8501	8.0372	0.0302	0.4071
3.43	7.7195	7.1629	7.8508	8.0308	0.0302	0.4068
3.44	7.7131	7.1638	7.8515	8.0246	0.0302	0.4065
3.45	7.7068	7.1647	7.8521	8.0184	0.0303	0.4062
3.46	7.7006	7.1656	7.8528	8.0123	0.0303	0.4059
3.47	7.6945	7.1665	7.8534	8.0063	0.0303	0.4055
3.48	7.6884	7.1673	7.854	8.0004	0.0304	0.4052
3.49	7.6825	7.1682	7.8547	7.9945	0.0304	0.405
3.5	7.6766	7.169	7.8553	7.9887	0.0305	0.4047
3.51	7.6708	7.1698	7.8558	7.983	0.0305	0.4044
3.52	7.6651	7.1706	7.8564	7.9774	0.0305	0.4041
3.53	7.6594	7.1714	7.857	7.9718	0.0306	0.4038
3.54	7.6539	7.1722	7.8575	7.9663	0.0306	0.4035
3.55	7.6484	7.173	7.8581	7.9609	0.0307	0.4032
3.56	7.643	7.1738	7.8586	7.9555	0.0307	0.403
3.57	7.6376	7.1745	7.8591	7.9503	0.0307	0.4027
3.58	7.6324	7.1753	7.8596	7.9451	0.0308	0.4024
3.59	7.6272	7.176	7.8601	7.9399	0.0308	0.4022
3.6	7.622	7.1768	7.8606	7.9348	0.0308	0.4019
3.61	7.617	7.1775	7.8611	7.9298	0.0309	0.4017
3.62	7.612	7.1782	7.8615	7.9249	0.0309	0.4014
3.63	7.6071	7.1789	7.862	7.92	0.031	0.4012
3.64	7.6023	7.1796	7.8624	7.9152	0.031	0.4009
3.65	7.5975	7.1803	7.8629	7.9104	0.031	0.4007
3.66	7.5928	7.181	7.8633	7.9057	0.0311	0.4005
3.67	7.5881	7.1816	7.8637	7.9011	0.0311	0.4002
3.68	7.5835	7.1823	7.8641	7.8965	0.0312	0.4
3.69	7.579	7.1829	7.8645	7.892	0.0312	0.3998
3.7	7.5746	7.1836	7.8649	7.8876	0.0312	0.3995
3.71	7.5701	7.1842	7.8652	7.8832	0.0313	0.3993
3.72	7.5658	7.1848	7.8656	7.8788	0.0313	0.3991
3.73	7.5615	7.1854	7.8659	7.8745	0.0313	0.3989
3.74	7.5573	7.1861	7.8663	7.8703	0.0314	0.3987
3.75	7.5531	7.1867	7.8666	7.8661	0.0314	0.3984
3.76	7.549	7.1872	7.867	7.862	0.0315	0.3982
3.77	7.545	7.1878	7.8673	7.8579	0.0315	0.398
3.78	7.541	7.1884	7.8676	7.8539	0.0315	0.3978
3.79	7.537	7.189	7.8679	7.8499	0.0316	0.3976
3.8	7.5332	7.1895	7.8682	7.846	0.0316	0.3974
3.81	7.5293	7.1901	7.8685	7.8422	0.0316	0.3972
3.82	7.5256	7.1907	7.8687	7.8383	0.0317	0.397
3.83	7.5218	7.1912	7.869	7.8346	0.0317	0.3968
3.84	7.5181	7.1917	7.8693	7.8308	0.0318	0.3967
3.85	7.5145	7.1923	7.8695	7.8272	0.0318	0.3965
3.86	7.511	7.1928	7.8698	7.8235	0.0318	0.3963
3.87	7.5074	7.1933	7.87	7.82	0.0319	0.3961
3.88	7.5039	7.1938	7.8703	7.8164	0.0319	0.3959
3.89	7.5005	7.1943	7.8705	7.8129	0.0319	0.3958
3.9	7.4971	7.1948	7.8707	7.8095	0.032	0.3956
3.91	7.4938	7.1953	7.8709	7.8061	0.032	0.3954
3.92	7.4905	7.1958	7.8711	7.8027	0.0321	0.3952
3.93	7.4873	7.1962	7.8713	7.7994	0.0321	0.3951
3.94	7.4841	7.1967	7.8715	7.7961	0.0321	0.3949
3.95	7.4809	7.1972	7.8717	7.7929	0.0322	0.3947
3.96	7.4778	7.1976	7.8719	7.7897	0.0322	0.3946
3.97	7.4747	7.1981	7.872	7.7865	0.0322	0.3944
3.98	7.4717	7.1985	7.8722	7.7834	0.0323	0.3943
3.99	7.4687	7.199	7.8723	7.7804	0.0323	0.3941
4	7.4658	7.1994	7.8725	7.7773	0.0324	0.3939
4.01	7.4629	7.1998	7.8726	7.7743	0.0324	0.3938
4.02	7.46	7.2003	7.8728	7.7714	0.0324	0.3936
4.03	7.4572	7.2007	7.8729	7.7684	0.0325	0.3935
4.04	7.4544	7.2011	7.873	7.7655	0.0325	0.3934
4.05	7.4517	7.2015	7.8732	7.7627	0.0325	0.3932
4.06	7.449	7.2019	7.8733	7.7599	0.0326	0.3931
4.07	7.4463	7.2023	7.8734	7.7571	0.0326	0.3929
4.08	7.4436	7.2027	7.8735	7.7543	0.0327	0.3928
4.09	7.4411	7.2031	7.8736	7.7516	0.0327	0.3926
4.1	7.4385	7.2035	7.8737	7.7489	0.0327	0.3925
4.11	7.436	7.2039	7.8738	7.7463	0.0328	0.3924
4.12	7.4335	7.2042	7.8738	7.7437	0.0328	0.3922
4.13	7.431	7.2046	7.8739	7.7411	0.0328	0.3921
4.14	7.4286	7.205	7.874	7.7385	0.0329	0.392
4.15	7.4262	7.2053	7.874	7.736	0.0329	0.3919
4.16	7.4238	7.2057	7.8741	7.7335	0.033	0.3917
4.17	7.4215	7.206	7.8742	7.7311	0.033	0.3916
4.18	7.4192	7.2064	7.8742	7.7287	0.033	0.3915
4.19	7.417	7.2067	7.8743	7.7263	0.0331	0.3914
4.2	7.4147	7.2071	7.8743	7.7239	0.0331	0.3912
4.21	7.4125	7.2074	7.8743	7.7215	0.0331	0.3911
4.22	7.4104	7.2077	7.8744	7.7192	0.0332	0.391
4.23	7.4082	7.2081	7.8744	7.717	0.0332	0.3909
4.24	7.4061	7.2084	7.8744	7.7147	0.0332	0.3908
4.25	7.4041	7.2087	7.8744	7.7125	0.0333	0.3907
4.26	7.402	7.209	7.8744	7.7103	0.0333	0.3906
4.27	7.4	7.2093	7.8745	7.7081	0.0334	0.3904
4.28	7.398	7.2096	7.8745	7.7059	0.0334	0.3903
4.29	7.396	7.2099	7.8745	7.7038	0.0334	0.3902
4.3	7.3941	7.2102	7.8745	7.7017	0.0335	0.3901
4.31	7.3922	7.2105	7.8745	7.6996	0.0335	0.39
4.32	7.3903	7.2108	7.8744	7.6976	0.0335	0.3899
4.33	7.3884	7.2111	7.8744	7.6956	0.0336	0.3898
4.34	7.3866	7.2114	7.8744	7.6936	0.0336	0.3897
4.35	7.3848	7.2117	7.8744	7.6916	0.0337	0.3896
4.36	7.383	7.2119	7.8744	7.6897	0.0337	0.3895
4.37	7.3813	7.2122	7.8743	7.6877	0.0337	0.3894
4.38	7.3795	7.2125	7.8743	7.6858	0.0338	0.3893
4.39	7.3778	7.2128	7.8742	7.6839	0.0338	0.3892
4.4	7.3761	7.213	7.8742	7.6821	0.0338	0.3891
4.41	7.3745	7.2133	7.8742	7.6802	0.0339	0.389
4.42	7.3728	7.2135	7.8741	7.6784	0.0339	0.3889
4.43	7.3712	7.2138	7.8741	7.6766	0.034	0.3888
4.44	7.3696	7.2141	7.874	7.6748	0.034	0.3888
4.45	7.368	7.2143	7.8739	7.6731	0.034	0.3887
4.46	7.3665	7.2145	7.8739	7.6714	0.0341	0.3886
4.47	7.365	7.2148	7.8738	7.6696	0.0341	0.3885
4.48	7.3635	7.215	7.8737	7.6679	0.0341	0.3884
4.49	7.362	7.2153	7.8737	7.6663	0.0342	0.3883
4.5	7.3605	7.2155	7.8736	7.6646	0.0342	0.3882
4.51	7.3591	7.2157	7.8735	7.663	0.0342	0.3882
4.52	7.3576	7.216	7.8734	7.6614	0.0343	0.3881
4.53	7.3562	7.2162	7.8733	7.6598	0.0343	0.388
4.54	7.3549	7.2164	7.8733	7.6582	0.0344	0.3879
4.55	7.3535	7.2166	7.8732	7.6566	0.0344	0.3878
4.56	7.3521	7.2169	7.8731	7.6551	0.0344	0.3878
4.57	7.3508	7.2171	7.873	7.6536	0.0345	0.3877
4.58	7.3495	7.2173	7.8729	7.652	0.0345	0.3876
4.59	7.3482	7.2175	7.8728	7.6505	0.0345	0.3875
4.6	7.3469	7.2177	7.8727	7.6491	0.0346	0.3875
4.61	7.3457	7.2179	7.8726	7.6476	0.0346	0.3874
4.62	7.3445	7.2181	7.8724	7.6462	0.0346	0.3873
4.63	7.3432	7.2183	7.8723	7.6447	0.0347	0.3872
4.64	7.342	7.2185	7.8722	7.6433	0.0347	0.3872
4.65	7.3409	7.2187	7.8721	7.6419	0.0348	0.3871
4.66	7.3397	7.2189	7.872	7.6406	0.0348	0.387
4.67	7.3385	7.2191	7.8718	7.6392	0.0348	0.387
4.68	7.3374	7.2193	7.8717	7.6378	0.0349	0.3869
4.69	7.3363	7.2195	7.8716	7.6365	0.0349	0.3868
4.7	7.3352	7.2197	7.8715	7.6352	0.0349	0.3868
4.71	7.3341	7.2199	7.8713	7.6339	0.035	0.3867
4.72	7.333	7.22	7.8712	7.6326	0.035	0.3866
4.73	7.3319	7.2202	7.8711	7.6313	0.0351	0.3866
4.74	7.3309	7.2204	7.8709	7.6301	0.0351	0.3865
4.75	7.3299	7.2206	7.8708	7.6288	0.0351	0.3864
4.76	7.3289	7.2207	7.8706	7.6276	0.0352	0.3864
4.77	7.3279	7.2209	7.8705	7.6264	0.0352	0.3863
4.78	7.3269	7.2211	7.8703	7.6252	0.0352	0.3862
4.79	7.3259	7.2213	7.8702	7.624	0.0353	0.3862
4.8	7.3249	7.2214	7.87	7.6228	0.0353	0.3861
4.81	7.324	7.2216	7.8699	7.6216	0.0353	0.3861
4.82	7.3231	7.2217	7.8697	7.6204	0.0354	0.386
4.83	7.3221	7.2219	7.8695	7.6193	0.0354	0.3859
4.84	7.3212	7.2221	7.8694	7.6182	0.0355	0.3859
4.85	7.3203	7.2222	7.8692	7.617	0.0355	0.3858
4.86	7.3195	7.2224	7.8691	7.6159	0.0355	0.3858
4.87	7.3186	7.2225	7.8689	7.6148	0.0356	0.3857
4.88	7.3177	7.2227	7.8687	7.6138	0.0356	0.3857
4.89	7.3169	7.2228	7.8685	7.6127	0.0356	0.3856
4.9	7.3161	7.223	7.8684	7.6116	0.0357	0.3856
4.91	7.3152	7.2231	7.8682	7.6106	0.0357	0.3855
4.92	7.3144	7.2233	7.868	7.6095	0.0357	0.3854
4.93	7.3136	7.2234	7.8678	7.6085	0.0358	0.3854
4.94	7.3129	7.2236	7.8677	7.6075	0.0358	0.3853
4.95	7.3121	7.2237	7.8675	7.6065	0.0359	0.3853
4.96	7.3113	7.2238	7.8673	7.6055	0.0359	0.3852
4.97	7.3106	7.224	7.8671	7.6045	0.0359	0.3852
4.98	7.3098	7.2241	7.8669	7.6035	0.036	0.3851
4.99	7.3091	7.2243	7.8667	7.6025	0.036	0.3851
5	7.3084	7.2244	7.8665	7.6016	0.036	0.385

## Sheet: Fig3c_inset
time (h)	v_I_S (mM/h)	v_II_S (mM/h)	v_II_R (mM/h)
0
0.01	58.6311	-55.7994	-2.8317
0.02	57.83	-55.032	-2.798
0.03	57.0399	-54.275	-2.7648
0.04	56.2606	-53.5285	-2.7321
0.05	55.492	-52.7921	-2.6998
0.06	54.7338	-52.0659	-2.668
0.07	53.9861	-51.3495	-2.6365
0.08	53.2486	-50.643	-2.6056
0.09	52.5212	-49.9461	-2.575
0.1	51.8037	-49.2588	-2.5449
0.11	51.096	-48.5809	-2.5151
0.12	50.3981	-47.9122	-2.4858
0.13	49.7096	-47.2527	-2.4569
0.14	49.0306	-46.6022	-2.4284
0.15	48.3609	-45.9607	-2.4002
0.16	47.7003	-45.3279	-2.3725
0.17	47.0488	-44.7037	-2.3451
0.18	46.4062	-44.0881	-2.3181
0.19	45.7724	-43.481	-2.2914
0.2	45.1473	-42.8821	-2.2652
0.21	44.5307	-42.2914	-2.2392
0.22	43.9225	-41.7088	-2.2137
0.23	43.3227	-41.1342	-2.1885
0.24	42.731	-40.5674	-2.1636
0.25	42.1475	-40.0084	-2.1391
0.26	41.572	-39.4571	-2.1149
0.27	41.0043	-38.9132	-2.091
0.28	40.4444	-38.3769	-2.0675
0.29	39.8921	-37.8478	-2.0442
0.3	39.3474	-37.326	-2.0213
0.31	38.8101	-36.8114	-1.9988
0.32	38.2802	-36.3038	-1.9765
0.33	37.7576	-35.8031	-1.9545
0.34	37.2421	-35.3093	-1.9328
0.35	36.7336	-34.8222	-1.9114
0.36	36.2321	-34.3418	-1.8903
0.37	35.7375	-33.8679	-1.8695
0.38	35.2496	-33.4006	-1.849
0.39	34.7684	-32.9396	-1.8288
0.4	34.2938	-32.485	-1.8088
0.41	33.8257	-32.0366	-1.7891
0.42	33.364	-31.5943	-1.7697
0.43	32.9086	-31.158	-1.7505
0.44	32.4594	-30.7277	-1.7316
0.45	32.0163	-30.3033	-1.713
0.46	31.5794	-29.8848	-1.6946
0.47	31.1484	-29.4719	-1.6765
0.48	30.7233	-29.0647	-1.6586
0.49	30.304	-28.663	-1.6409
0.5	29.8904	-28.2669	-1.6235
0.51	29.4825	-27.8762	-1.6063
0.52	29.0802	-27.4908	-1.5894
0.53	28.6834	-27.1107	-1.5727
0.54	28.292	-26.7357	-1.5562
0.55	27.9059	-26.366	-1.54
0.56	27.5252	-26.0012	-1.5239
0.57	27.1496	-25.6415	-1.5081
0.58	26.7792	-25.2867	-1.4925
0.59	26.4138	-24.9367	-1.4771
0.6	26.0535	-24.5915	-1.462
0.61	25.6981	-24.2511	-1.447
0.62	25.3475	-23.9153	-1.4322
0.63	25.0017	-23.584	-1.4176
0.64	24.6607	-23.2574	-1.4033
0.65	24.3243	-22.9352	-1.3891
0.66	23.9925	-22.6174	-1.3751
0.67	23.6652	-22.3039	-1.3613
0.68	23.3425	-21.9947	-1.3477
0.69	23.0241	-21.6898	-1.3343
0.7	22.7101	-21.389	-1.3211
0.71	22.4004	-21.0923	-1.308
0.72	22.0949	-20.7997	-1.2952
0.73	21.7936	-20.5111	-1.2825
0.74	21.4964	-20.2265	-1.2699
0.75	21.2033	-19.9457	-1.2576
0.76	20.9142	-19.6688	-1.2454
0.77	20.629	-19.3956	-1.2334
0.78	20.3477	-19.1262	-1.2215
0.79	20.0703	-18.8605	-1.2098
0.8	19.7967	-18.5984	-1.1983
0.81	19.5268	-18.3399	-1.1869
0.82	19.2606	-18.0849	-1.1756
0.83	18.998	-17.8335	-1.1646
0.84	18.7391	-17.5854	-1.1536
0.85	18.4836	-17.3408	-1.1429
0.86	18.2317	-17.0994	-1.1322
0.87	17.9832	-16.8614	-1.1217
0.88	17.7381	-16.6267	-1.1114
0.89	17.4963	-16.3951	-1.1012
0.9	17.2579	-16.1667	-1.0911
0.91	17.0227	-15.9415	-1.0812
0.92	16.7907	-15.7193	-1.0714
0.93	16.5619	-15.5002	-1.0617
0.94	16.3362	-15.284	-1.0522
0.95	16.1136	-15.0708	-1.0428
0.96	15.8941	-14.8605	-1.0335
0.97	15.6775	-14.6531	-1.0244
0.98	15.4639	-14.4485	-1.0154
0.99	15.2532	-14.2468	-1.0065
1	15.0454	-14.0477	-0.9977
1.01	14.8405	-13.8514	-0.989
1.02	14.6383	-13.6578	-0.9805
1.03	14.4389	-13.4669	-0.9721
1.04	14.2422	-13.2785	-0.9637
1.05	14.0482	-13.0927	-0.9555
1.06	13.8569	-12.9095	-0.9475
1.07	13.6682	-12.7287	-0.9395
1.08	13.482	-12.5504	-0.9316
1.09	13.2984	-12.3746	-0.9238
1.1	13.1173	-12.2012	-0.9162
1.11	12.9387	-12.0301	-0.9086
1.12	12.7625	-11.8614	-0.9012
1.13	12.5888	-11.6949	-0.8938
1.14	12.4174	-11.5308	-0.8866
1.15	12.2483	-11.3689	-0.8794
1.16	12.0815	-11.2092	-0.8724
1.17	11.9171	-11.0517	-0.8654
1.18	11.7548	-10.8963	-0.8585
1.19	11.5948	-10.7431	-0.8518
1.2	11.437	-10.5919	-0.8451
1.21	11.2813	-10.4428	-0.8385
1.22	11.1277	-10.2958	-0.832
1.23	10.9763	-10.1507	-0.8256
1.24	10.8269	-10.0077	-0.8192
1.25	10.6796	-9.8666	-0.813
1.26	10.5342	-9.7274	-0.8068
1.27	10.3909	-9.5901	-0.8008
1.28	10.2495	-9.4547	-0.7948
1.29	10.11	-9.3212	-0.7888
1.3	9.9725	-9.1895	-0.783
1.31	9.8368	-9.0595	-0.7773
1.32	9.703	-8.9314	-0.7716
1.33	9.571	-8.805	-0.766
1.34	9.4408	-8.6803	-0.7605
1.35	9.3123	-8.5573	-0.755
1.36	9.1857	-8.436	-0.7496
1.37	9.0607	-8.3164	-0.7443
1.38	8.9375	-8.1984	-0.7391
1.39	8.8159	-8.082	-0.734
1.4	8.696	-7.9672	-0.7289
1.41	8.5777	-7.8539	-0.7238
1.42	8.4611	-7.7422	-0.7189
1.43	8.3461	-7.6321	-0.714
1.44	8.2326	-7.5234	-0.7092
1.45	8.1206	-7.4162	-0.7044
1.46	8.0102	-7.3105	-0.6997
1.47	7.9013	-7.2062	-0.6951
1.48	7.7939	-7.1034	-0.6905
1.49	7.688	-7.0019	-0.686
1.5	7.5835	-6.9019	-0.6816
1.51	7.4804	-6.8032	-0.6772
1.52	7.3787	-6.7058	-0.6729
1.53	7.2784	-6.6098	-0.6686
1.54	7.1795	-6.5151	-0.6644
1.55	7.0819	-6.4217	-0.6603
1.56	6.9857	-6.3295	-0.6562
1.57	6.8908	-6.2387	-0.6521
1.58	6.7971	-6.149	-0.6481
1.59	6.7048	-6.0606	-0.6442
1.6	6.6137	-5.9734	-0.6403
1.61	6.5238	-5.8874	-0.6365
1.62	6.4352	-5.8025	-0.6327
1.63	6.3478	-5.7188	-0.629
1.64	6.2616	-5.6363	-0.6253
1.65	6.1765	-5.5548	-0.6217
1.66	6.0926	-5.4745	-0.6181
1.67	6.0099	-5.3953	-0.6146
1.68	5.9283	-5.3172	-0.6111
1.69	5.8478	-5.2401	-0.6077
1.7	5.7684	-5.1641	-0.6043
1.71	5.69	-5.0891	-0.6009
1.72	5.6128	-5.0152	-0.5976
1.73	5.5366	-4.9422	-0.5944
1.74	5.4614	-4.8703	-0.5912
1.75	5.3873	-4.7993	-0.588
1.76	5.3142	-4.7293	-0.5849
1.77	5.242	-4.6602	-0.5818
1.78	5.1709	-4.5921	-0.5788
1.79	5.1007	-4.525	-0.5758
1.8	5.0315	-4.4587	-0.5728
1.81	4.9632	-4.3933	-0.5699
1.82	4.8959	-4.3289	-0.567
1.83	4.8294	-4.2653	-0.5642
1.84	4.7639	-4.2026	-0.5614
1.85	4.6993	-4.1407	-0.5586
1.86	4.6355	-4.0797	-0.5559
1.87	4.5727	-4.0195	-0.5532
1.88	4.5106	-3.9602	-0.5505
1.89	4.4495	-3.9016	-0.5479
1.9	4.3891	-3.8438	-0.5453
1.91	4.3296	-3.7869	-0.5427
1.92	4.2709	-3.7307	-0.5402
1.93	4.213	-3.6753	-0.5377
1.94	4.1559	-3.6206	-0.5353
1.95	4.0995	-3.5667	-0.5329
1.96	4.044	-3.5135	-0.5305
1.97	3.9891	-3.461	-0.5281
1.98	3.9351	-3.4093	-0.5258
1.99	3.8817	-3.3583	-0.5235
2	3.8291	-3.3079	-0.5213
2.01	3.7772	-3.2583	-0.519
2.02	3.7261	-3.2093	-0.5168
2.03	3.6756	-3.161	-0.5146
2.04	3.6258	-3.1133	-0.5125
2.05	3.5767	-3.0663	-0.5104
2.06	3.5282	-3.02	-0.5083
2.07	3.4804	-2.9742	-0.5062
2.08	3.4333	-2.9291	-0.5042
2.09	3.3868	-2.8846	-0.5022
2.1	3.341	-2.8408	-0.5002
2.11	3.2957	-2.7975	-0.4983
2.12	3.2511	-2.7548	-0.4963
2.13	3.2071	-2.7127	-0.4944
2.14	3.1637	-2.6711	-0.4926
2.15	3.1209	-2.6302	-0.4907
2.16	3.0786	-2.5898	-0.4889
2.17	3.037	-2.5499	-0.4871
2.18	2.9959	-2.5106	-0.4853
2.19	2.9553	-2.4718	-0.4836
2.2	2.9154	-2.4336	-0.4818
2.21	2.8759	-2.3958	-0.4801
2.22	2.837	-2.3586	-0.4784
2.23	2.7987	-2.3219	-0.4768
2.24	2.7608	-2.2857	-0.4751
2.25	2.7235	-2.25	-0.4735
2.26	2.6867	-2.2148	-0.4719
2.27	2.6503	-2.18	-0.4703
2.28	2.6145	-2.1458	-0.4688
2.29	2.5792	-2.112	-0.4673
2.3	2.5443	-2.0786	-0.4657
2.31	2.51	-2.0457	-0.4642
2.32	2.476	-2.0133	-0.4628
2.33	2.4426	-1.9813	-0.4613
2.34	2.4096	-1.9498	-0.4599
2.35	2.3771	-1.9186	-0.4585
2.36	2.345	-1.8879	-0.4571
2.37	2.3133	-1.8577	-0.4557
2.38	2.2821	-1.8278	-0.4543
2.39	2.2513	-1.7983	-0.453
2.4	2.2209	-1.7693	-0.4516
2.41	2.1909	-1.7406	-0.4503
2.42	2.1613	-1.7123	-0.449
2.43	2.1322	-1.6844	-0.4478
2.44	2.1034	-1.6569	-0.4465
2.45	2.075	-1.6298	-0.4453
2.46	2.0471	-1.6031	-0.444
2.47	2.0194	-1.5767	-0.4428
2.48	1.9922	-1.5506	-0.4416
2.49	1.9654	-1.5249	-0.4405
2.5	1.9389	-1.4996	-0.4393
2.51	1.9127	-1.4746	-0.4381
2.52	1.887	-1.45	-0.437
2.53	1.8615	-1.4257	-0.4359
2.54	1.8365	-1.4017	-0.4348
2.55	1.8117	-1.3781	-0.4337
2.56	1.7873	-1.3547	-0.4326
2.57	1.7633	-1.3317	-0.4316
2.58	1.7395	-1.3091	-0.4305
2.59	1.7161	-1.2867	-0.4295
2.6	1.693	-1.2646	-0.4285
2.61	1.6702	-1.2428	-0.4275
2.62	1.6478	-1.2213	-0.4265
2.63	1.6256	-1.2002	-0.4255
2.64	1.6037	-1.1793	-0.4245
2.65	1.5822	-1.1587	-0.4236
2.66	1.5609	-1.1383	-0.4226
2.67	1.5399	-1.1183	-0.4217
2.68	1.5192	-1.0985	-0.4208
2.69	1.4988	-1.079	-0.4199
2.7	1.4787	-1.0598	-0.419
2.71	1.4588	-1.0408	-0.4181
2.72	1.4392	-1.0221	-0.4172
2.73	1.4199	-1.0036	-0.4163
2.74	1.4009	-0.9854	-0.4155
2.75	1.3821	-0.9674	-0.4146
2.76	1.3635	-0.9497	-0.4138
2.77	1.3452	-0.9323	-0.413
2.78	1.3272	-0.915	-0.4122
2.79	1.3094	-0.898	-0.4114
2.8	1.2918	-0.8813	-0.4106
2.81	1.2745	-0.8647	-0.4098
2.82	1.2574	-0.8484	-0.4091
2.83	1.2406	-0.8323	-0.4083
2.84	1.224	-0.8165	-0.4076
2.85	1.2076	-0.8008	-0.4068
2.86	1.1914	-0.7854	-0.4061
2.87	1.1755	-0.7701	-0.4054
2.88	1.1597	-0.7551	-0.4047
2.89	1.1442	-0.7403	-0.404
2.9	1.1289	-0.7257	-0.4033
2.91	1.1138	-0.7113	-0.4026
2.92	1.0989	-0.6971	-0.4019
2.93	1.0843	-0.6831	-0.4012
2.94	1.0698	-0.6692	-0.4006
2.95	1.0555	-0.6556	-0.3999
2.96	1.0414	-0.6421	-0.3993
2.97	1.0275	-0.6289	-0.3987
2.98	1.0138	-0.6158	-0.398
2.99	1.0003	-0.6029	-0.3974
3	0.9869	-0.5902	-0.3968
3.01	0.9738	-0.5776	-0.3962
3.02	0.9608	-0.5652	-0.3956
3.03	0.948	-0.553	-0.395
3.04	0.9353	-0.541	-0.3944
3.05	0.9229	-0.5291	-0.3939
3.06	0.9106	-0.5174	-0.3933
3.07	0.8985	-0.5058	-0.3927
3.08	0.8865	-0.4944	-0.3922
3.09	0.8747	-0.4831	-0.3916
3.1	0.8631	-0.4721	-0.3911
3.11	0.8516	-0.4611	-0.3906
3.12	0.8403	-0.4503	-0.39
3.13	0.8292	-0.4397	-0.3895
3.14	0.8182	-0.4292	-0.389
3.15	0.8073	-0.4188	-0.3885
3.16	0.7966	-0.4086	-0.388
3.17	0.786	-0.3986	-0.3875
3.18	0.7756	-0.3886	-0.387
3.19	0.7653	-0.3788	-0.3866
3.2	0.7552	-0.3692	-0.3861
3.21	0.7452	-0.3596	-0.3856
3.22	0.7353	-0.3502	-0.3851
3.23	0.7256	-0.341	-0.3847
3.24	0.716	-0.3318	-0.3842
3.25	0.7065	-0.3228	-0.3838
3.26	0.6972	-0.3139	-0.3833
3.27	0.688	-0.3051	-0.3829
3.28	0.6789	-0.2965	-0.3825
3.29	0.6699	-0.2879	-0.382
3.3	0.6611	-0.2795	-0.3816
3.31	0.6524	-0.2712	-0.3812
3.32	0.6438	-0.263	-0.3808
3.33	0.6353	-0.255	-0.3804
3.34	0.6269	-0.247	-0.38
3.35	0.6187	-0.2391	-0.3796
3.36	0.6106	-0.2314	-0.3792
3.37	0.6025	-0.2237	-0.3788
3.38	0.5946	-0.2162	-0.3784
3.39	0.5868	-0.2088	-0.3781
3.4	0.5791	-0.2014	-0.3777
3.41	0.5715	-0.1942	-0.3773
3.42	0.564	-0.1871	-0.377
3.43	0.5566	-0.1801	-0.3766
3.44	0.5493	-0.1731	-0.3762
3.45	0.5421	-0.1663	-0.3759
3.46	0.535	-0.1595	-0.3755
3.47	0.528	-0.1529	-0.3752
3.48	0.5211	-0.1463	-0.3749
3.49	0.5143	-0.1398	-0.3745
3.5	0.5076	-0.1335	-0.3742
3.51	0.501	-0.1272	-0.3739
3.52	0.4944	-0.1209	-0.3735
3.53	0.488	-0.1148	-0.3732
3.54	0.4816	-0.1088	-0.3729
3.55	0.4754	-0.1028	-0.3726
3.56	0.4692	-0.097	-0.3723
3.57	0.4631	-0.0912	-0.372
3.58	0.4571	-0.0855	-0.3717
3.59	0.4511	-0.0798	-0.3714
3.6	0.4453	-0.0743	-0.3711
3.61	0.4395	-0.0688	-0.3708
3.62	0.4338	-0.0634	-0.3705
3.63	0.4282	-0.058	-0.3702
3.64	0.4227	-0.0528	-0.3699
3.65	0.4172	-0.0476	-0.3697
3.66	0.4118	-0.0425	-0.3694
3.67	0.4065	-0.0374	-0.3691
3.68	0.4013	-0.0324	-0.3688
3.69	0.3961	-0.0275	-0.3686
3.7	0.391	-0.0227	-0.3683
3.71	0.3859	-0.0179	-0.368
3.72	0.381	-0.0132	-0.3678
3.73	0.3761	-0.0085831	-0.3675
3.74	0.3712	-0.0040055	-0.3673
3.75	0.3665	0.0005089	-0.367
3.76	0.3618	0.004961	-0.3668
3.77	0.3571	0.0093518	-0.3665
3.78	0.3526	0.0137	-0.3663
3.79	0.3481	0.018	-0.3661
3.8	0.3436	0.0222	-0.3658
3.81	0.3392	0.0263	-0.3656
3.82	0.3349	0.0304	-0.3654
3.83	0.3306	0.0345	-0.3651
3.84	0.3264	0.0384	-0.3649
3.85	0.3223	0.0424	-0.3647
3.86	0.3182	0.0462	-0.3645
3.87	0.3141	0.0501	-0.3642
3.88	0.3101	0.0538	-0.364
3.89	0.3062	0.0575	-0.3638
3.9	0.3023	0.0612	-0.3636
3.91	0.2985	0.0648	-0.3634
3.92	0.2947	0.0684	-0.3632
3.93	0.291	0.0719	-0.363
3.94	0.2874	0.0754	-0.3628
3.95	0.2837	0.0788	-0.3626
3.96	0.2802	0.0822	-0.3624
3.97	0.2766	0.0855	-0.3622
3.98	0.2732	0.0888	-0.362
3.99	0.2697	0.092	-0.3618
4	0.2664	0.0952	-0.3616
4.01	0.263	0.0983	-0.3614
4.02	0.2597	0.1014	-0.3612
4.03	0.2565	0.1045	-0.361
4.04	0.2533	0.1075	-0.3608
4.05	0.2502	0.1105	-0.3607
4.06	0.247	0.1134	-0.3605
4.07	0.244	0.1163	-0.3603
4.08	0.2409	0.1191	-0.3601
4.09	0.238	0.122	-0.36
4.1	0.235	0.1247	-0.3598
4.11	0.2321	0.1275	-0.3596
4.12	0.2292	0.1302	-0.3594
4.13	0.2264	0.1328	-0.3593
4.14	0.2236	0.1354	-0.3591
4.15	0.2209	0.138	-0.3589
4.16	0.2182	0.1406	-0.3588
4.17	0.2155	0.1431	-0.3586
4.18	0.2129	0.1456	-0.3585
4.19	0.2103	0.148	-0.3583
4.2	0.2077	0.1504	-0.3581
4.21	0.2052	0.1528	-0.358
4.22	0.2027	0.1551	-0.3578
4.23	0.2002	0.1574	-0.3577
4.24	0.1978	0.1597	-0.3575
4.25	0.1954	0.162	-0.3574
4.26	0.193	0.1642	-0.3572
4.27	0.1907	0.1664	-0.3571
4.28	0.1884	0.1685	-0.3569
4.29	0.1861	0.1706	-0.3568
4.3	0.1839	0.1727	-0.3566
4.31	0.1817	0.1748	-0.3565
4.32	0.1795	0.1768	-0.3564
4.33	0.1773	0.1788	-0.3562
4.34	0.1752	0.1808	-0.3561
4.35	0.1731	0.1828	-0.356
4.36	0.1711	0.1847	-0.3558
4.37	0.169	0.1866	-0.3557
4.38	0.167	0.1885	-0.3555
4.39	0.1651	0.1903	-0.3554
4.4	0.1631	0.1921	-0.3553
4.41	0.1612	0.1939	-0.3552
4.42	0.1593	0.1957	-0.355
4.43	0.1574	0.1974	-0.3549
4.44	0.1556	0.1992	-0.3548
4.45	0.1537	0.2009	-0.3546
4.46	0.152	0.2025	-0.3545
4.47	0.1502	0.2042	-0.3544
4.48	0.1484	0.2058	-0.3543
4.49	0.1467	0.2074	-0.3542
4.5	0.145	0.209	-0.354
4.51	0.1433	0.2105	-0.3539
4.52	0.1417	0.2121	-0.3538
4.53	0.1401	0.2136	-0.3537
4.54	0.1384	0.2151	-0.3536
4.55	0.1369	0.2165	-0.3534
4.56	0.1353	0.218	-0.3533
4.57	0.1337	0.2194	-0.3532
4.58	0.1322	0.2208	-0.3531
4.59	0.1307	0.2222	-0.353
4.6	0.1292	0.2236	-0.3529
4.61	0.1278	0.2249	-0.3528
4.62	0.1263	0.2263	-0.3527
4.63	0.1249	0.2276	-0.3525
4.64	0.1235	0.2289	-0.3524
4.65	0.1221	0.2302	-0.3523
4.66	0.1208	0.2314	-0.3522
4.67	0.1194	0.2327	-0.3521
4.68	0.1181	0.2339	-0.352
4.69	0.1168	0.2351	-0.3519
4.7	0.1155	0.2363	-0.3518
4.71	0.1142	0.2374	-0.3517
4.72	0.113	0.2386	-0.3516
4.73	0.1117	0.2397	-0.3515
4.74	0.1105	0.2408	-0.3514
4.75	0.1093	0.242	-0.3513
4.76	0.1081	0.243	-0.3512
4.77	0.1069	0.2441	-0.3511
4.78	0.1058	0.2452	-0.351
4.79	0.1046	0.2462	-0.3509
4.8	0.1035	0.2472	-0.3508
4.81	0.1024	0.2483	-0.3507
4.82	0.1013	0.2493	-0.3506
4.83	0.1002	0.2502	-0.3505
4.84	0.0992	0.2512	-0.3504
4.85	0.0981	0.2522	-0.3503
4.86	0.0971	0.2531	-0.3502
4.87	0.0961	0.254	-0.3502
4.88	0.0951	0.255	-0.3501
4.89	0.0941	0.2559	-0.35
4.9	0.0931	0.2568	-0.3499
4.91	0.0921	0.2576	-0.3498
4.92	0.0912	0.2585	-0.3497
4.93	0.0902	0.2594	-0.3496
4.94	0.0893	0.2602	-0.3495
4.95	0.0884	0.261	-0.3494
4.96	0.0875	0.2618	-0.3494
4.97	0.0866	0.2626	-0.3493
4.98	0.0857	0.2634	-0.3492
4.99	0.0848	0.2642	-0.3491
5	0.084	0.265	-0.349
5.01	0.0831	0.2657	-0.3489
5.02	0.0823	0.2665	-0.3488
5.03	0.0815	0.2672	-0.3488
5.04	0.0807	0.268	-0.3487
5.05	0.0799	0.2687	-0.3486
5.06	0.0791	0.2694	-0.3485
5.07	0.0783	0.2701	-0.3484
5.08	0.0775	0.2708	-0.3483
5.09	0.0768	0.2714	-0.3483
5.1	0.076	0.2721	-0.3482
5.11	0.0753	0.2727	-0.3481
5.12	0.0746	0.2734	-0.348
5.13	0.0739	0.274	-0.3479
5.14	0.0732	0.2747	-0.3479
5.15	0.0725	0.2753	-0.3478
5.16	0.0718	0.2759	-0.3477
5.17	0.0711	0.2765	-0.3476
5.18	0.0704	0.2771	-0.3476
5.19	0.0698	0.2777	-0.3475
5.2	0.0691	0.2782	-0.3474
5.21	0.0685	0.2788	-0.3473
5.22	0.0679	0.2793	-0.3473
5.23	0.0672	0.2799	-0.3472
5.24	0.0666	0.2804	-0.3471
5.25	0.066	0.281	-0.347
5.26	0.0654	0.2815	-0.347
5.27	0.0648	0.282	-0.3469
5.28	0.0643	0.2825	-0.3468
5.29	0.0637	0.283	-0.3467
5.3	0.0631	0.2835	-0.3467
5.31	0.0626	0.284	-0.3466
5.32	0.062	0.2845	-0.3465
5.33	0.0615	0.2849	-0.3464
5.34	0.0609	0.2854	-0.3464
5.35	0.0604	0.2859	-0.3463
5.36	0.0599	0.2863	-0.3462
5.37	0.0594	0.2868	-0.3462
5.38	0.0589	0.2872	-0.3461
5.39	0.0584	0.2876	-0.346
5.4	0.0579	0.288	-0.346
5.41	0.0574	0.2885	-0.3459
5.42	0.0569	0.2889	-0.3458
5.43	0.0564	0.2893	-0.3457
5.44	0.056	0.2897	-0.3457
5.45	0.0555	0.2901	-0.3456
5.46	0.055	0.2905	-0.3455
5.47	0.0546	0.2908	-0.3455
5.48	0.0541	0.2912	-0.3454
5.49	0.0537	0.2916	-0.3453
5.5	0.0533	0.2919	-0.3453
5.51	0.0529	0.2923	-0.3452
5.52	0.0524	0.2927	-0.3451
5.53	0.052	0.293	-0.3451
5.54	0.0516	0.2933	-0.345
5.55	0.0512	0.2937	-0.3449
5.56	0.0508	0.294	-0.3449
5.57	0.0504	0.2943	-0.3448
5.58	0.05	0.2947	-0.3447
5.59	0.0497	0.295	-0.3447
5.6	0.0493	0.2953	-0.3446
5.61	0.0489	0.2956	-0.3445
5.62	0.0486	0.2959	-0.3445
5.63	0.0482	0.2962	-0.3444
5.64	0.0478	0.2965	-0.3444
5.65	0.0475	0.2968	-0.3443
5.66	0.0471	0.297	-0.3442
5.67	0.0468	0.2973	-0.3442
5.68	0.0465	0.2976	-0.3441
5.69	0.0461	0.2979	-0.344
5.7	0.0458	0.2981	-0.344
5.71	0.0455	0.2984	-0.3439
5.72	0.0452	0.2986	-0.3438
5.73	0.0449	0.2989	-0.3438
5.74	0.0445	0.2991	-0.3437
5.75	0.0442	0.2994	-0.3437
5.76	0.0439	0.2996	-0.3436
5.77	0.0436	0.2999	-0.3435
5.78	0.0434	0.3001	-0.3435
5.79	0.0431	0.3003	-0.3434
5.8	0.0428	0.3005	-0.3434
5.81	0.0425	0.3008	-0.3433
5.82	0.0422	0.301	-0.3432
5.83	0.0419	0.3012	-0.3432
5.84	0.0417	0.3014	-0.3431
5.85	0.0414	0.3016	-0.3431
5.86	0.0411	0.3018	-0.343
5.87	0.0409	0.302	-0.3429
5.88	0.0406	0.3022	-0.3429
5.89	0.0404	0.3024	-0.3428
5.9	0.0401	0.3026	-0.3428
5.91	0.0399	0.3028	-0.3427
5.92	0.0396	0.303	-0.3426
5.93	0.0394	0.3031	-0.3426
5.94	0.0392	0.3033	-0.3425
5.95	0.0389	0.3035	-0.3425
5.96	0.0387	0.3037	-0.3424
5.97	0.0385	0.3038	-0.3423
5.98	0.0383	0.304	-0.3423
5.99	0.0381	0.3042	-0.3422
6	0.0378	0.3043	-0.3422
6.01	0.0376	0.3045	-0.3421
6.02	0.0374	0.3046	-0.3421
6.03	0.0372	0.3048	-0.342
6.04	0.037	0.3049	-0.3419
6.05	0.0368	0.305	-0.3419
6.06	0.0366	0.3052	-0.3418
6.07	0.0364	0.3053	-0.3418
6.08	0.0362	0.3055	-0.3417
6.09	0.036	0.3056	-0.3417
6.1	0.0358	0.3057	-0.3416
6.11	0.0356	0.3059	-0.3415
6.12	0.0354	0.306	-0.3415
6.13	0.0352	0.3061	-0.3414
6.14	0.0351	0.3062	-0.3414
6.15	0.0349	0.3064	-0.3413
6.16	0.0347	0.3065	-0.3413
6.17	0.0346	0.3066	-0.3412
6.18	0.0344	0.3067	-0.3411
6.19	0.0342	0.3068	-0.3411
6.2	0.0341	0.3069	-0.341
6.21	0.0339	0.3071	-0.341
6.22	0.0337	0.3072	-0.3409
6.23	0.0336	0.3073	-0.3409
6.24	0.0334	0.3074	-0.3408
6.25	0.0333	0.3075	-0.3408
6.26	0.0331	0.3076	-0.3407
6.27	0.033	0.3076	-0.3406
6.28	0.0328	0.3077	-0.3406
6.29	0.0327	0.3078	-0.3405
6.3	0.0325	0.3079	-0.3405
6.31	0.0324	0.308	-0.3404
6.32	0.0322	0.3081	-0.3404
6.33	0.0321	0.3082	-0.3403
6.34	0.032	0.3082	-0.3403
6.35	0.0318	0.3083	-0.3402
6.36	0.0317	0.3084	-0.3402
6.37	0.0316	0.3085	-0.3401
6.38	0.0314	0.3086	-0.34
6.39	0.0313	0.3086	-0.34
6.4	0.0312	0.3087	-0.3399
6.41	0.0311	0.3088	-0.3399
6.42	0.0309	0.3089	-0.3398
6.43	0.0308	0.3089	-0.3398
6.44	0.0307	0.309	-0.3397
6.45	0.0306	0.309	-0.3397
6.46	0.0305	0.3091	-0.3396
6.47	0.0303	0.3092	-0.3396
6.48	0.0302	0.3092	-0.3395
6.49	0.0301	0.3093	-0.3395
6.5	0.03	0.3093	-0.3394
6.51	0.0299	0.3094	-0.3394
6.52	0.0298	0.3094	-0.3393
6.53	0.0297	0.3095	-0.3392
6.54	0.0296	0.3096	-0.3392
6.55	0.0295	0.3096	-0.3391
6.56	0.0294	0.3097	-0.3391
6.57	0.0293	0.3097	-0.339
6.58	0.0292	0.3097	-0.339
6.59	0.0291	0.3098	-0.3389
6.6	0.029	0.3098	-0.3389
6.61	0.0289	0.3099	-0.3388
6.62	0.0288	0.3099	-0.3388
6.63	0.0287	0.31	-0.3387
6.64	0.0286	0.31	-0.3387
6.65	0.0285	0.31	-0.3386
6.66	0.0284	0.3101	-0.3386
6.67	0.0284	0.3101	-0.3385
6.68	0.0283	0.3101	-0.3385
6.69	0.0282	0.3102	-0.3384
6.7	0.0281	0.3102	-0.3383
6.71	0.028	0.3102	-0.3383
6.72	0.0279	0.3103	-0.3382
6.73	0.0279	0.3103	-0.3382
6.74	0.0278	0.3103	-0.3381
6.75	0.0277	0.3103	-0.3381
6.76	0.0276	0.3104	-0.338
6.77	0.0275	0.3104	-0.338
6.78	0.0275	0.3104	-0.3379
6.79	0.0274	0.3104	-0.3379
6.8	0.0273	0.3105	-0.3378
6.81	0.0273	0.3105	-0.3378
6.82	0.0272	0.3105	-0.3377
6.83	0.0271	0.3105	-0.3377
6.84	0.027	0.3105	-0.3376
6.85	0.027	0.3105	-0.3376
6.86	0.0269	0.3106	-0.3375
6.87	0.0268	0.3106	-0.3375
6.88	0.0268	0.3106	-0.3374
6.89	0.0267	0.3106	-0.3374
6.9	0.0266	0.3106	-0.3373
6.91	0.0266	0.3106	-0.3373
6.92	0.0265	0.3107	-0.3372
6.93	0.0265	0.3107	-0.3372
6.94	0.0264	0.3107	-0.3371
6.95	0.0263	0.3107	-0.3371
6.96	0.0263	0.3107	-0.337
6.97	0.0262	0.3107	-0.337
6.98	0.0262	0.3107	-0.3369
6.99	0.0261	0.3107	-0.3369
7	0.026	0.3107	-0.3368
7.01	0.026	0.3107	-0.3368
7.02	0.0259	0.3107	-0.3367
7.03	0.0259	0.3107	-0.3367
7.04	0.0258	0.3107	-0.3366
7.05	0.0258	0.3107	-0.3365
7.06	0.0257	0.3107	-0.3365
7.07	0.0257	0.3107	-0.3364
7.08	0.0256	0.3107	-0.3364
7.09	0.0256	0.3107	-0.3363
7.1	0.0255	0.3107	-0.3363
7.11	0.0255	0.3107	-0.3362
7.12	0.0254	0.3107	-0.3362
7.13	0.0254	0.3107	-0.3361
7.14	0.0253	0.3107	-0.3361
7.15	0.0253	0.3107	-0.336
7.16	0.0252	0.3107	-0.336
7.17	0.0252	0.3107	-0.3359
7.18	0.0251	0.3107	-0.3359
7.19	0.0251	0.3107	-0.3358
7.2	0.0251	0.3107	-0.3358
7.21	0.025	0.3107	-0.3357
7.22	0.025	0.3107	-0.3357
7.23	0.0249	0.3107	-0.3356
7.24	0.0249	0.3106	-0.3356
7.25	0.0249	0.3106	-0.3355
7.26	0.0248	0.3106	-0.3355
7.27	0.0248	0.3106	-0.3354
7.28	0.0247	0.3106	-0.3354
7.29	0.0247	0.3106	-0.3353
7.3	0.0247	0.3106	-0.3353
7.31	0.0246	0.3106	-0.3352
7.32	0.0246	0.3106	-0.3352
7.33	0.0246	0.3105	-0.3351
7.34	0.0245	0.3105	-0.3351
7.35	0.0245	0.3105	-0.335
7.36	0.0245	0.3105	-0.335
7.37	0.0244	0.3105	-0.3349
7.38	0.0244	0.3105	-0.3349
7.39	0.0243	0.3104	-0.3348
7.4	0.0243	0.3104	-0.3348
7.41	0.0243	0.3104	-0.3347
7.42	0.0242	0.3104	-0.3347
7.43	0.0242	0.3104	-0.3346
7.44	0.0242	0.3104	-0.3346
7.45	0.0242	0.3103	-0.3345
7.46	0.0241	0.3103	-0.3345
7.47	0.0241	0.3103	-0.3344
7.48	0.0241	0.3103	-0.3344
7.49	0.024	0.3103	-0.3343
7.5	0.024	0.3102	-0.3343
7.51	0.024	0.3102	-0.3342
7.52	0.0239	0.3102	-0.3342
7.53	0.0239	0.3102	-0.3341
7.54	0.0239	0.3102	-0.3341
7.55	0.0239	0.3101	-0.334
7.56	0.0238	0.3101	-0.334
7.57	0.0238	0.3101	-0.3339
7.58	0.0238	0.3101	-0.3339
7.59	0.0238	0.31	-0.3338
7.6	0.0237	0.31	-0.3338
7.61	0.0237	0.31	-0.3337
7.62	0.0237	0.31	-0.3337
7.63	0.0237	0.31	-0.3336
7.64	0.0236	0.3099	-0.3336
7.65	0.0236	0.3099	-0.3336
7.66	0.0236	0.3099	-0.3335
7.67	0.0236	0.3098	-0.3335
7.68	0.0235	0.3098	-0.3334
7.69	0.0235	0.3098	-0.3334
7.7	0.0235	0.3098	-0.3333
7.71	0.0235	0.3097	-0.3333
7.72	0.0234	0.3097	-0.3332
7.73	0.0234	0.3097	-0.3332
7.74	0.0234	0.3097	-0.3331
7.75	0.0234	0.3096	-0.3331
7.76	0.0234	0.3096	-0.333
7.77	0.0233	0.3096	-0.333
7.78	0.0233	0.3095	-0.3329
7.79	0.0233	0.3095	-0.3329
7.8	0.0233	0.3095	-0.3328
7.81	0.0233	0.3095	-0.3328
7.82	0.0232	0.3094	-0.3327
7.83	0.0232	0.3094	-0.3327
7.84	0.0232	0.3094	-0.3326
7.85	0.0232	0.3093	-0.3326
7.86	0.0232	0.3093	-0.3325
7.87	0.0231	0.3093	-0.3325
7.88	0.0231	0.3092	-0.3324
7.89	0.0231	0.3092	-0.3324
7.9	0.0231	0.3092	-0.3323
7.91	0.0231	0.3092	-0.3323
7.92	0.0231	0.3091	-0.3322
7.93	0.023	0.3091	-0.3322
7.94	0.023	0.3091	-0.3321
7.95	0.023	0.309	-0.3321
7.96	0.023	0.309	-0.332
7.97	0.023	0.309	-0.332
7.98	0.023	0.3089	-0.3319
7.99	0.0229	0.3089	-0.3319
8	0.0229	0.3089	-0.3318
8.01	0.0229	0.3088	-0.3318
8.02	0.0229	0.3088	-0.3317
8.03	0.0229	0.3088	-0.3317
8.04	0.0229	0.3087	-0.3316
8.05	0.0228	0.3087	-0.3316
8.06	0.0228	0.3087	-0.3315
8.07	0.0228	0.3086	-0.3315
8.08	0.0228	0.3086	-0.3314
8.09	0.0228	0.3086	-0.3314
8.1	0.0228	0.3085	-0.3313
8.11	0.0228	0.3085	-0.3313
8.12	0.0227	0.3085	-0.3312
8.13	0.0227	0.3084	-0.3312
8.14	0.0227	0.3084	-0.3311
8.15	0.0227	0.3083	-0.3311
8.16	0.0227	0.3083	-0.3311
8.17	0.0227	0.3083	-0.331
8.18	0.0227	0.3082	-0.331
8.19	0.0227	0.3082	-0.3309
8.2	0.0226	0.3082	-0.3309
8.21	0.0226	0.3081	-0.3308
8.22	0.0226	0.3081	-0.3308
8.23	0.0226	0.3081	-0.3307
8.24	0.0226	0.308	-0.3307
8.25	0.0226	0.308	-0.3306
8.26	0.0226	0.3079	-0.3306
8.27	0.0226	0.3079	-0.3305
8.28	0.0225	0.3079	-0.3305
8.29	0.0225	0.3078	-0.3304
8.3	0.0225	0.3078	-0.3304
8.31	0.0225	0.3078	-0.3303
8.32	0.0225	0.3077	-0.3303
8.33	0.0225	0.3077	-0.3302
8.34	0.0225	0.3076	-0.3302
8.35	0.0225	0.3076	-0.3301
8.36	0.0225	0.3076	-0.3301
8.37	0.0225	0.3075	-0.33
8.38	0.0224	0.3075	-0.33
8.39	0.0224	0.3075	-0.3299
8.4	0.0224	0.3074	-0.3299
8.41	0.0224	0.3074	-0.3298
8.42	0.0224	0.3073	-0.3298
8.43	0.0224	0.3073	-0.3297
8.44	0.0224	0.3073	-0.3297
8.45	0.0224	0.3072	-0.3296
8.46	0.0224	0.3072	-0.3296
8.47	0.0224	0.3071	-0.3295
8.48	0.0223	0.3071	-0.3295
8.49	0.0223	0.3071	-0.3294
8.5	0.0223	0.307	-0.3294
8.51	0.0223	0.307	-0.3294
8.52	0.0223	0.307	-0.3293
8.53	0.0223	0.3069	-0.3293
8.54	0.0223	0.3069	-0.3292
8.55	0.0223	0.3068	-0.3292
8.56	0.0223	0.3068	-0.3291
8.57	0.0223	0.3068	-0.3291
8.58	0.0223	0.3067	-0.329
8.59	0.0222	0.3067	-0.329
8.6	0.0222	0.3066	-0.3289
8.61	0.0222	0.3066	-0.3289
8.62	0.0222	0.3066	-0.3288
8.63	0.0222	0.3065	-0.3288
8.64	0.0222	0.3065	-0.3287
8.65	0.0222	0.3064	-0.3287
8.66	0.0222	0.3064	-0.3286
8.67	0.0222	0.3063	-0.3286
8.68	0.0222	0.3063	-0.3285
8.69	0.0222	0.3063	-0.3285
8.7	0.0222	0.3062	-0.3284
8.71	0.0222	0.3062	-0.3284
8.72	0.0221	0.3061	-0.3283
8.73	0.0221	0.3061	-0.3283
8.74	0.0221	0.3061	-0.3282
8.75	0.0221	0.306	-0.3282
8.76	0.0221	0.306	-0.3281
8.77	0.0221	0.3059	-0.3281
8.78	0.0221	0.3059	-0.328
8.79	0.0221	0.3059	-0.328
8.8	0.0221	0.3058	-0.3279
8.81	0.0221	0.3058	-0.3279
8.82	0.0221	0.3057	-0.3279
8.83	0.0221	0.3057	-0.3278
8.84	0.0221	0.3056	-0.3278
8.85	0.0221	0.3056	-0.3277
8.86	0.0221	0.3056	-0.3277
8.87	0.022	0.3055	-0.3276
8.88	0.022	0.3055	-0.3276
8.89	0.022	0.3054	-0.3275
8.9	0.022	0.3054	-0.3275
8.91	0.022	0.3054	-0.3274
8.92	0.022	0.3053	-0.3274
8.93	0.022	0.3053	-0.3273
8.94	0.022	0.3052	-0.3273
8.95	0.022	0.3052	-0.3272
8.96	0.022	0.3051	-0.3272
8.97	0.022	0.3051	-0.3271
8.98	0.022	0.3051	-0.3271
8.99	0.022	0.305	-0.327
9	0.022	0.305	-0.327
9.01	0.022	0.3049	-0.3269
9.02	0.022	0.3049	-0.3269
9.03	0.022	0.3048	-0.3268
9.04	0.0219	0.3048	-0.3268
9.05	0.0219	0.3048	-0.3267
9.06	0.0219	0.3047	-0.3267
9.07	0.0219	0.3047	-0.3266
9.08	0.0219	0.3046	-0.3266
9.09	0.0219	0.3046	-0.3266
9.1	0.0219	0.3045	-0.3265
9.11	0.0219	0.3045	-0.3265
9.12	0.0219	0.3045	-0.3264
9.13	0.0219	0.3044	-0.3264
9.14	0.0219	0.3044	-0.3263
9.15	0.0219	0.3043	-0.3263
9.16	0.0219	0.3043	-0.3262
9.17	0.0219	0.3042	-0.3262
9.18	0.0219	0.3042	-0.3261
9.19	0.0219	0.3042	-0.3261
9.2	0.0219	0.3041	-0.326
9.21	0.0219	0.3041	-0.326
9.22	0.0219	0.304	-0.3259
9.23	0.0218	0.304	-0.3259
9.24	0.0218	0.3039	-0.3258
9.25	0.0218	0.3039	-0.3258
9.26	0.0218	0.3039	-0.3257
9.27	0.0218	0.3038	-0.3257
9.28	0.0218	0.3038	-0.3256
9.29	0.0218	0.3037	-0.3256
9.3	0.0218	0.3037	-0.3255
9.31	0.0218	0.3036	-0.3255
9.32	0.0218	0.3036	-0.3254
9.33	0.0218	0.3036	-0.3254
9.34	0.0218	0.3035	-0.3254
9.35	0.0218	0.3035	-0.3253
9.36	0.0218	0.3034	-0.3253
9.37	0.0218	0.3034	-0.3252
9.38	0.0218	0.3033	-0.3252
9.39	0.0218	0.3033	-0.3251
9.4	0.0218	0.3032	-0.3251
9.41	0.0218	0.3032	-0.325
9.42	0.0218	0.3032	-0.325
9.43	0.0218	0.3031	-0.3249
9.44	0.0218	0.3031	-0.3249
9.45	0.0218	0.303	-0.3248
9.46	0.0217	0.303	-0.3248
9.47	0.0217	0.3029	-0.3247
9.48	0.0217	0.3029	-0.3247
9.49	0.0217	0.3029	-0.3246
9.5	0.0217	0.3028	-0.3246
9.51	0.0217	0.3028	-0.3245
9.52	0.0217	0.3027	-0.3245
9.53	0.0217	0.3027	-0.3244
9.54	0.0217	0.3026	-0.3244
9.55	0.0217	0.3026	-0.3243
9.56	0.0217	0.3025	-0.3243
9.57	0.0217	0.3025	-0.3243
9.58	0.0217	0.3025	-0.3242
9.59	0.0217	0.3024	-0.3242
9.6	0.0217	0.3024	-0.3241
9.61	0.0217	0.3023	-0.3241
9.62	0.0217	0.3023	-0.324
9.63	0.0217	0.3022	-0.324
9.64	0.0217	0.3022	-0.3239
9.65	0.0217	0.3021	-0.3239
9.66	0.0217	0.3021	-0.3238
9.67	0.0217	0.3021	-0.3238
9.68	0.0217	0.302	-0.3237
9.69	0.0217	0.302	-0.3237
9.7	0.0217	0.3019	-0.3236
9.71	0.0217	0.3019	-0.3236
9.72	0.0216	0.3018	-0.3235
9.73	0.0216	0.3018	-0.3235
9.74	0.0216	0.3018	-0.3234
9.75	0.0216	0.3017	-0.3234
9.76	0.0216	0.3017	-0.3233
9.77	0.0216	0.3016	-0.3233
9.78	0.0216	0.3016	-0.3232
9.79	0.0216	0.3015	-0.3232
9.8	0.0216	0.3015	-0.3232
9.81	0.0216	0.3014	-0.3231
9.82	0.0216	0.3014	-0.3231
9.83	0.0216	0.3014	-0.323
9.84	0.0216	0.3013	-0.323
9.85	0.0216	0.3013	-0.3229
9.86	0.0216	0.3012	-0.3229
9.87	0.0216	0.3012	-0.3228
9.88	0.0216	0.3011	-0.3228
9.89	0.0216	0.3011	-0.3227
9.9	0.0216	0.301	-0.3227
9.91	0.0216	0.301	-0.3226
9.92	0.0216	0.301	-0.3226
9.93	0.0216	0.3009	-0.3225
9.94	0.0216	0.3009	-0.3225
9.95	0.0216	0.3008	-0.3224
9.96	0.0216	0.3008	-0.3224
9.97	0.0216	0.3007	-0.3223
9.98	0.0216	0.3007	-0.3223
9.99	0.0216	0.3006	-0.3222
10	0.0216	0.3006	-0.3222
10.01	0.0216	0.3006	-0.3221
10.02	0.0215	0.3005	-0.3221
10.03	0.0215	0.3005	-0.3221
10.04	0.0215	0.3004	-0.322
10.05	0.0215	0.3004	-0.322
10.06	0.0215	0.3003	-0.3219
10.07	0.0215	0.3003	-0.3219
10.08	0.0215	0.3002	-0.3218
10.09	0.0215	0.3002	-0.3218
10.1	0.0215	0.3002	-0.3217
10.11	0.0215	0.3001	-0.3217
10.12	0.0215	0.3001	-0.3216
10.13	0.0215	0.3	-0.3216
10.14	0.0215	0.3	-0.3215
10.15	0.0215	0.2999	-0.3215
10.16	0.0215	0.2999	-0.3214
10.17	0.0215	0.2998	-0.3214
10.18	0.0215	0.2998	-0.3213
10.19	0.0215	0.2998	-0.3213
10.2	0.0215	0.2997	-0.3212
10.21	0.0215	0.2997	-0.3212
10.22	0.0215	0.2996	-0.3212
10.23	0.0215	0.2996	-0.3211
10.24	0.0215	0.2995	-0.3211
10.25	0.0215	0.2995	-0.321
10.26	0.0215	0.2994	-0.321
10.27	0.0215	0.2994	-0.3209
10.28	0.0215	0.2993	-0.3209
10.29	0.0215	0.2993	-0.3208
10.3	0.0215	0.2993	-0.3208
10.31	0.0215	0.2992	-0.3207
10.32	0.0215	0.2992	-0.3207
10.33	0.0215	0.2991	-0.3206
10.34	0.0215	0.2991	-0.3206
10.35	0.0215	0.299	-0.3205
10.36	0.0214	0.299	-0.3205
10.37	0.0214	0.2989	-0.3204
10.38	0.0214	0.2989	-0.3204
10.39	0.0214	0.2989	-0.3203
10.4	0.0214	0.2988	-0.3203
10.41	0.0214	0.2988	-0.3202
10.42	0.0214	0.2987	-0.3202
10.43	0.0214	0.2987	-0.3202
10.44	0.0214	0.2986	-0.3201
10.45	0.0214	0.2986	-0.3201
10.46	0.0214	0.2985	-0.32
10.47	0.0214	0.2985	-0.32
10.48	0.0214	0.2985	-0.3199
10.49	0.0214	0.2984	-0.3199
10.5	0.0214	0.2984	-0.3198
10.51	0.0214	0.2983	-0.3198
10.52	0.0214	0.2983	-0.3197
10.53	0.0214	0.2982	-0.3197
10.54	0.0214	0.2982	-0.3196
10.55	0.0214	0.2981	-0.3196
10.56	0.0214	0.2981	-0.3195
10.57	0.0214	0.2981	-0.3195
10.58	0.0214	0.298	-0.3194
10.59	0.0214	0.298	-0.3194
10.6	0.0214	0.2979	-0.3193
10.61	0.0214	0.2979	-0.3193
10.62	0.0214	0.2978	-0.3193
10.63	0.0214	0.2978	-0.3192
10.64	0.0214	0.2977	-0.3192
10.65	0.0214	0.2977	-0.3191
10.66	0.0214	0.2976	-0.3191
10.67	0.0214	0.2976	-0.319
10.68	0.0214	0.2976	-0.319
10.69	0.0214	0.2975	-0.3189
10.7	0.0214	0.2975	-0.3189
10.71	0.0214	0.2974	-0.3188
10.72	0.0214	0.2974	-0.3188
10.73	0.0213	0.2973	-0.3187
10.74	0.0213	0.2973	-0.3187
10.75	0.0213	0.2972	-0.3186
10.76	0.0213	0.2972	-0.3186
10.77	0.0213	0.2972	-0.3185
10.78	0.0213	0.2971	-0.3185
10.79	0.0213	0.2971	-0.3184
10.8	0.0213	0.297	-0.3184
10.81	0.0213	0.297	-0.3184
10.82	0.0213	0.2969	-0.3183
10.83	0.0213	0.2969	-0.3183
10.84	0.0213	0.2968	-0.3182
10.85	0.0213	0.2968	-0.3182
10.86	0.0213	0.2968	-0.3181
10.87	0.0213	0.2967	-0.3181
10.88	0.0213	0.2967	-0.318
10.89	0.0213	0.2966	-0.318
10.9	0.0213	0.2966	-0.3179
10.91	0.0213	0.2965	-0.3179
10.92	0.0213	0.2965	-0.3178
10.93	0.0213	0.2964	-0.3178
10.94	0.0213	0.2964	-0.3177
10.95	0.0213	0.2964	-0.3177
10.96	0.0213	0.2963	-0.3176
10.97	0.0213	0.2963	-0.3176
10.98	0.0213	0.2962	-0.3175
10.99	0.0213	0.2962	-0.3175
11	0.0213	0.2961	-0.3175
11.01	0.0213	0.2961	-0.3174
11.02	0.0213	0.296	-0.3174
11.03	0.0213	0.296	-0.3173
11.04	0.0213	0.2959	-0.3173
11.05	0.0213	0.2959	-0.3172
11.06	0.0213	0.2959	-0.3172
11.07	0.0213	0.2958	-0.3171
11.08	0.0213	0.2958	-0.3171
11.09	0.0213	0.2957	-0.317
11.1	0.0213	0.2957	-0.317
11.11	0.0213	0.2956	-0.3169
11.12	0.0212	0.2956	-0.3169
11.13	0.0212	0.2955	-0.3168
11.14	0.0212	0.2955	-0.3168
11.15	0.0212	0.2955	-0.3167
11.16	0.0212	0.2954	-0.3167
11.17	0.0212	0.2954	-0.3166
11.18	0.0212	0.2953	-0.3166
11.19	0.0212	0.2953	-0.3166
11.2	0.0212	0.2952	-0.3165
11.21	0.0212	0.2952	-0.3165
11.22	0.0212	0.2951	-0.3164
11.23	0.0212	0.2951	-0.3164
11.24	0.0212	0.2951	-0.3163
11.25	0.0212	0.295	-0.3163
11.26	0.0212	0.295	-0.3162
11.27	0.0212	0.2949	-0.3162
11.28	0.0212	0.2949	-0.3161
11.29	0.0212	0.2948	-0.3161
11.3	0.0212	0.2948	-0.316
11.31	0.0212	0.2947	-0.316
11.32	0.0212	0.2947	-0.3159
11.33	0.0212	0.2947	-0.3159
11.34	0.0212	0.2946	-0.3158
11.35	0.0212	0.2946	-0.3158
11.36	0.0212	0.2945	-0.3158
11.37	0.0212	0.2945	-0.3157
11.38	0.0212	0.2944	-0.3157
11.39	0.0212	0.2944	-0.3156
11.4	0.0212	0.2943	-0.3156
11.41	0.0212	0.2943	-0.3155
11.42	0.0212	0.2943	-0.3155
11.43	0.0212	0.2942	-0.3154
11.44	0.0212	0.2942	-0.3154
11.45	0.0212	0.2941	-0.3153
11.46	0.0212	0.2941	-0.3153
11.47	0.0212	0.294	-0.3152
11.48	0.0212	0.294	-0.3152
11.49	0.0212	0.2939	-0.3151
11.5	0.0212	0.2939	-0.3151
11.51	0.0212	0.2938	-0.315
11.52	0.0211	0.2938	-0.315
11.53	0.0211	0.2938	-0.315
11.54	0.0211	0.2937	-0.3149
11.55	0.0211	0.2937	-0.3149
11.56	0.0211	0.2936	-0.3148
11.57	0.0211	0.2936	-0.3148
11.58	0.0211	0.2935	-0.3147
11.59	0.0211	0.2935	-0.3147
11.6	0.0211	0.2934	-0.3146
11.61	0.0211	0.2934	-0.3146
11.62	0.0211	0.2934	-0.3145
11.63	0.0211	0.2933	-0.3145
11.64	0.0211	0.2933	-0.3144
11.65	0.0211	0.2932	-0.3144
11.66	0.0211	0.2932	-0.3143
11.67	0.0211	0.2931	-0.3143
11.68	0.0211	0.2931	-0.3142
11.69	0.0211	0.293	-0.3142
11.7	0.0211	0.293	-0.3142
11.71	0.0211	0.293	-0.3141
11.72	0.0211	0.2929	-0.3141
11.73	0.0211	0.2929	-0.314
11.74	0.0211	0.2928	-0.314
11.75	0.0211	0.2928	-0.3139
11.76	0.0211	0.2927	-0.3139
11.77	0.0211	0.2927	-0.3138
11.78	0.0211	0.2926	-0.3138
11.79	0.0211	0.2926	-0.3137
11.8	0.0211	0.2926	-0.3137
11.81	0.0211	0.2925	-0.3136
11.82	0.0211	0.2925	-0.3136
11.83	0.0211	0.2924	-0.3135
11.84	0.0211	0.2924	-0.3135
11.85	0.0211	0.2923	-0.3134
11.86	0.0211	0.2923	-0.3134
11.87	0.0211	0.2922	-0.3134
11.88	0.0211	0.2922	-0.3133
11.89	0.0211	0.2922	-0.3133
11.9	0.0211	0.2921	-0.3132
11.91	0.0211	0.2921	-0.3132
11.92	0.0211	0.292	-0.3131
11.93	0.0211	0.292	-0.3131
11.94	0.021	0.2919	-0.313
11.95	0.021	0.2919	-0.313
11.96	0.021	0.2918	-0.3129
11.97	0.021	0.2918	-0.3129
11.98	0.021	0.2918	-0.3128
11.99	0.021	0.2917	-0.3128
12	0.021	0.2917	-0.3127
12.01	0.021	0.2916	-0.3127
12.02	0.021	0.2916	-0.3126
12.03	0.021	0.2915	-0.3126
12.04	0.021	0.2915	-0.3126
12.05	0.021	0.2914	-0.3125
12.06	0.021	0.2914	-0.3125
12.07	0.021	0.2914	-0.3124
12.08	0.021	0.2913	-0.3124
12.09	0.021	0.2913	-0.3123
12.1	0.021	0.2912	-0.3123
12.11	0.021	0.2912	-0.3122
12.12	0.021	0.2911	-0.3122
12.13	0.021	0.2911	-0.3121
12.14	0.021	0.291	-0.3121
12.15	0.021	0.291	-0.312
12.16	0.021	0.291	-0.312
12.17	0.021	0.2909	-0.3119
12.18	0.021	0.2909	-0.3119
12.19	0.021	0.2908	-0.3119
12.2	0.021	0.2908	-0.3118
12.21	0.021	0.2907	-0.3118
12.22	0.021	0.2907	-0.3117
12.23	0.021	0.2906	-0.3117
12.24	0.021	0.2906	-0.3116
12.25	0.021	0.2906	-0.3116
12.26	0.021	0.2905	-0.3115
12.27	0.021	0.2905	-0.3115
12.28	0.021	0.2904	-0.3114
12.29	0.021	0.2904	-0.3114
12.3	0.021	0.2903	-0.3113
12.31	0.021	0.2903	-0.3113
12.32	0.021	0.2902	-0.3112
12.33	0.021	0.2902	-0.3112
12.34	0.021	0.2902	-0.3112
12.35	0.021	0.2901	-0.3111
12.36	0.0209	0.2901	-0.3111
12.37	0.0209	0.29	-0.311
12.38	0.0209	0.29	-0.311
12.39	0.0209	0.2899	-0.3109
12.4	0.0209	0.2899	-0.3109
12.41	0.0209	0.2898	-0.3108
12.42	0.0209	0.2898	-0.3108
12.43	0.0209	0.2898	-0.3107
12.44	0.0209	0.2897	-0.3107
12.45	0.0209	0.2897	-0.3106
12.46	0.0209	0.2896	-0.3106
12.47	0.0209	0.2896	-0.3105
12.48	0.0209	0.2895	-0.3105
12.49	0.0209	0.2895	-0.3104
12.5	0.0209	0.2894	-0.3104
12.51	0.0209	0.2894	-0.3104
12.52	0.0209	0.2894	-0.3103
12.53	0.0209	0.2893	-0.3103
12.54	0.0209	0.2893	-0.3102
12.55	0.0209	0.2892	-0.3102
12.56	0.0209	0.2892	-0.3101
12.57	0.0209	0.2891	-0.3101
12.58	0.0209	0.2891	-0.31
12.59	0.0209	0.289	-0.31
12.6	0.0209	0.289	-0.3099
12.61	0.0209	0.289	-0.3099
12.62	0.0209	0.2889	-0.3098
12.63	0.0209	0.2889	-0.3098
12.64	0.0209	0.2888	-0.3097
12.65	0.0209	0.2888	-0.3097
12.66	0.0209	0.2887	-0.3097
12.67	0.0209	0.2887	-0.3096
12.68	0.0209	0.2886	-0.3096
12.69	0.0209	0.2886	-0.3095
12.7	0.0209	0.2886	-0.3095
12.71	0.0209	0.2885	-0.3094
12.72	0.0209	0.2885	-0.3094
12.73	0.0209	0.2884	-0.3093
12.74	0.0209	0.2884	-0.3093
12.75	0.0209	0.2883	-0.3092
12.76	0.0209	0.2883	-0.3092
12.77	0.0209	0.2882	-0.3091
12.78	0.0208	0.2882	-0.3091
12.79	0.0208	0.2882	-0.309
12.8	0.0208	0.2881	-0.309
12.81	0.0208	0.2881	-0.309
12.82	0.0208	0.288	-0.3089
12.83	0.0208	0.288	-0.3089
12.84	0.0208	0.2879	-0.3088
12.85	0.0208	0.2879	-0.3088
12.86	0.0208	0.2878	-0.3087
12.87	0.0208	0.2878	-0.3087
12.88	0.0208	0.2878	-0.3086
12.89	0.0208	0.2877	-0.3086
12.9	0.0208	0.2877	-0.3085
12.91	0.0208	0.2876	-0.3085
12.92	0.0208	0.2876	-0.3084
12.93	0.0208	0.2875	-0.3084
12.94	0.0208	0.2875	-0.3084
12.95	0.0208	0.2875	-0.3083
12.96	0.0208	0.2874	-0.3083
12.97	0.0208	0.2874	-0.3082
12.98	0.0208	0.2873	-0.3082
12.99	0.0208	0.2873	-0.3081
13	0.0208	0.2872	-0.3081
13.01	0.0208	0.2872	-0.308
13.02	0.0208	0.2871	-0.308
13.03	0.0208	0.2871	-0.3079
13.04	0.0208	0.2871	-0.3079
13.05	0.0208	0.287	-0.3078
13.06	0.0208	0.287	-0.3078
13.07	0.0208	0.2869	-0.3077
13.08	0.0208	0.2869	-0.3077
13.09	0.0208	0.2868	-0.3077
13.1	0.0208	0.2868	-0.3076
13.11	0.0208	0.2867	-0.3076
13.12	0.0208	0.2867	-0.3075
13.13	0.0208	0.2867	-0.3075
13.14	0.0208	0.2866	-0.3074
13.15	0.0208	0.2866	-0.3074
13.16	0.0208	0.2865	-0.3073
13.17	0.0208	0.2865	-0.3073
13.18	0.0208	0.2864	-0.3072
13.19	0.0208	0.2864	-0.3072
13.2	0.0208	0.2863	-0.3071
13.21	0.0207	0.2863	-0.3071
13.22	0.0207	0.2863	-0.307
13.23	0.0207	0.2862	-0.307
13.24	0.0207	0.2862	-0.307
13.25	0.0207	0.2861	-0.3069
13.26	0.0207	0.2861	-0.3069
13.27	0.0207	0.286	-0.3068
13.28	0.0207	0.286	-0.3068
13.29	0.0207	0.286	-0.3067
13.3	0.0207	0.2859	-0.3067
13.31	0.0207	0.2859	-0.3066
13.32	0.0207	0.2858	-0.3066
13.33	0.0207	0.2858	-0.3065
13.34	0.0207	0.2857	-0.3065
13.35	0.0207	0.2857	-0.3064
13.36	0.0207	0.2856	-0.3064
13.37	0.0207	0.2856	-0.3064
13.38	0.0207	0.2856	-0.3063
13.39	0.0207	0.2855	-0.3063
13.4	0.0207	0.2855	-0.3062
13.41	0.0207	0.2854	-0.3062
13.42	0.0207	0.2854	-0.3061
13.43	0.0207	0.2853	-0.3061
13.44	0.0207	0.2853	-0.306
13.45	0.0207	0.2852	-0.306
13.46	0.0207	0.2852	-0.3059
13.47	0.0207	0.2852	-0.3059
13.48	0.0207	0.2851	-0.3058
13.49	0.0207	0.2851	-0.3058
13.5	0.0207	0.285	-0.3058
13.51	0.0207	0.285	-0.3057
13.52	0.0207	0.2849	-0.3057
13.53	0.0207	0.2849	-0.3056
13.54	0.0207	0.2849	-0.3056
13.55	0.0207	0.2848	-0.3055
13.56	0.0207	0.2848	-0.3055
13.57	0.0207	0.2847	-0.3054
13.58	0.0207	0.2847	-0.3054
13.59	0.0207	0.2846	-0.3053
13.6	0.0207	0.2846	-0.3053
13.61	0.0207	0.2845	-0.3052
13.62	0.0207	0.2845	-0.3052
13.63	0.0206	0.2845	-0.3051
13.64	0.0206	0.2844	-0.3051
13.65	0.0206	0.2844	-0.3051
13.66	0.0206	0.2843	-0.305
13.67	0.0206	0.2843	-0.305
13.68	0.0206	0.2842	-0.3049
13.69	0.0206	0.2842	-0.3049
13.7	0.0206	0.2841	-0.3048
13.71	0.0206	0.2841	-0.3048
13.72	0.0206	0.2841	-0.3047
13.73	0.0206	0.284	-0.3047
13.74	0.0206	0.284	-0.3046
13.75	0.0206	0.2839	-0.3046
13.76	0.0206	0.2839	-0.3045
13.77	0.0206	0.2838	-0.3045
13.78	0.0206	0.2838	-0.3045
13.79	0.0206	0.2838	-0.3044
13.8	0.0206	0.2837	-0.3044
13.81	0.0206	0.2837	-0.3043
13.82	0.0206	0.2836	-0.3043
13.83	0.0206	0.2836	-0.3042
13.84	0.0206	0.2835	-0.3042
13.85	0.0206	0.2835	-0.3041
13.86	0.0206	0.2834	-0.3041
13.87	0.0206	0.2834	-0.304
13.88	0.0206	0.2834	-0.304
13.89	0.0206	0.2833	-0.3039
13.9	0.0206	0.2833	-0.3039
13.91	0.0206	0.2832	-0.3039
13.92	0.0206	0.2832	-0.3038
13.93	0.0206	0.2831	-0.3038
13.94	0.0206	0.2831	-0.3037
13.95	0.0206	0.2831	-0.3037
13.96	0.0206	0.283	-0.3036
13.97	0.0206	0.283	-0.3036
13.98	0.0206	0.2829	-0.3035
13.99	0.0206	0.2829	-0.3035
14	0.0206	0.2828	-0.3034
14.01	0.0206	0.2828	-0.3034
14.02	0.0206	0.2827	-0.3033
14.03	0.0206	0.2827	-0.3033
14.04	0.0206	0.2827	-0.3033
14.05	0.0206	0.2826	-0.3032
14.06	0.0205	0.2826	-0.3032
14.07	0.0205	0.2825	-0.3031
14.08	0.0205	0.2825	-0.3031
14.09	0.0205	0.2824	-0.303
14.1	0.0205	0.2824	-0.303
14.11	0.0205	0.2824	-0.3029
14.12	0.0205	0.2823	-0.3029
14.13	0.0205	0.2823	-0.3028
14.14	0.0205	0.2822	-0.3028
14.15	0.0205	0.2822	-0.3027
14.16	0.0205	0.2821	-0.3027
14.17	0.0205	0.2821	-0.3027
14.18	0.0205	0.282	-0.3026
14.19	0.0205	0.282	-0.3026
14.2	0.0205	0.282	-0.3025
14.21	0.0205	0.2819	-0.3025
14.22	0.0205	0.2819	-0.3024
14.23	0.0205	0.2818	-0.3024
14.24	0.0205	0.2818	-0.3023
14.25	0.0205	0.2817	-0.3023
14.26	0.0205	0.2817	-0.3022
14.27	0.0205	0.2817	-0.3022
14.28	0.0205	0.2816	-0.3021
14.29	0.0205	0.2816	-0.3021
14.3	0.0205	0.2815	-0.3021
14.31	0.0205	0.2815	-0.302
14.32	0.0205	0.2814	-0.302
14.33	0.0205	0.2814	-0.3019
14.34	0.0205	0.2813	-0.3019
14.35	0.0205	0.2813	-0.3018
14.36	0.0205	0.2813	-0.3018
14.37	0.0205	0.2812	-0.3017
14.38	0.0205	0.2812	-0.3017
14.39	0.0205	0.2811	-0.3016
14.4	0.0205	0.2811	-0.3016
14.41	0.0205	0.281	-0.3015
14.42	0.0205	0.281	-0.3015
14.43	0.0205	0.281	-0.3015
14.44	0.0205	0.2809	-0.3014
14.45	0.0205	0.2809	-0.3014
14.46	0.0205	0.2808	-0.3013
14.47	0.0205	0.2808	-0.3013
14.48	0.0205	0.2807	-0.3012
14.49	0.0204	0.2807	-0.3012
14.5	0.0204	0.2806	-0.3011
14.51	0.0204	0.2806	-0.3011
14.52	0.0204	0.2806	-0.301
14.53	0.0204	0.2805	-0.301
14.54	0.0204	0.2805	-0.301
14.55	0.0204	0.2804	-0.3009
14.56	0.0204	0.2804	-0.3009
14.57	0.0204	0.2803	-0.3008
14.58	0.0204	0.2803	-0.3008
14.59	0.0204	0.2803	-0.3007
14.6	0.0204	0.2802	-0.3007
14.61	0.0204	0.2802	-0.3006
14.62	0.0204	0.2801	-0.3006
14.63	0.0204	0.2801	-0.3005
14.64	0.0204	0.28	-0.3005
14.65	0.0204	0.28	-0.3004
14.66	0.0204	0.2799	-0.3004
14.67	0.0204	0.2799	-0.3004
14.68	0.0204	0.2799	-0.3003
14.69	0.0204	0.2798	-0.3003
14.7	0.0204	0.2798	-0.3002
14.71	0.0204	0.2797	-0.3002
14.72	0.0204	0.2797	-0.3001
14.73	0.0204	0.2796	-0.3001
14.74	0.0204	0.2796	-0.3
14.75	0.0204	0.2796	-0.3
14.76	0.0204	0.2795	-0.2999
14.77	0.0204	0.2795	-0.2999
14.78	0.0204	0.2794	-0.2999
14.79	0.0204	0.2794	-0.2998
14.8	0.0204	0.2793	-0.2998
14.81	0.0204	0.2793	-0.2997
14.82	0.0204	0.2793	-0.2997
14.83	0.0204	0.2792	-0.2996
14.84	0.0204	0.2792	-0.2996
14.85	0.0204	0.2791	-0.2995
14.86	0.0204	0.2791	-0.2995
14.87	0.0204	0.279	-0.2994
14.88	0.0204	0.279	-0.2994
14.89	0.0204	0.2789	-0.2993
14.9	0.0204	0.2789	-0.2993
14.91	0.0203	0.2789	-0.2993
14.92	0.0203	0.2788	-0.2992
14.93	0.0203	0.2788	-0.2992
14.94	0.0203	0.2787	-0.2991
14.95	0.0203	0.2787	-0.2991
14.96	0.0203	0.2786	-0.299
14.97	0.0203	0.2786	-0.299
14.98	0.0203	0.2786	-0.2989
14.99	0.0203	0.2785	-0.2989
15	0.0203	0.2785	-0.2988
15.01	0.0203	0.2784	-0.2988
15.02	0.0203	0.2784	-0.2988
15.03	0.0203	0.2783	-0.2987
15.04	0.0203	0.2783	-0.2987
15.05	0.0203	0.2783	-0.2986
15.06	0.0203	0.2782	-0.2986
15.07	0.0203	0.2782	-0.2985
15.08	0.0203	0.2781	-0.2985
15.09	0.0203	0.2781	-0.2984
15.1	0.0203	0.278	-0.2984
15.11	0.0203	0.278	-0.2983
15.12	0.0203	0.2779	-0.2983
15.13	0.0203	0.2779	-0.2982
15.14	0.0203	0.2779	-0.2982
15.15	0.0203	0.2778	-0.2982
15.16	0.0203	0.2778	-0.2981
15.17	0.0203	0.2777	-0.2981
15.18	0.0203	0.2777	-0.298
15.19	0.0203	0.2776	-0.298
15.2	0.0203	0.2776	-0.2979
15.21	0.0203	0.2776	-0.2979
15.22	0.0203	0.2775	-0.2978
15.23	0.0203	0.2775	-0.2978
15.24	0.0203	0.2774	-0.2977
15.25	0.0203	0.2774	-0.2977
15.26	0.0203	0.2773	-0.2977
15.27	0.0203	0.2773	-0.2976
15.28	0.0203	0.2773	-0.2976
15.29	0.0203	0.2772	-0.2975
15.3	0.0203	0.2772	-0.2975
15.31	0.0203	0.2771	-0.2974
15.32	0.0203	0.2771	-0.2974
15.33	0.0203	0.277	-0.2973
15.34	0.0202	0.277	-0.2973
15.35	0.0202	0.277	-0.2972
15.36	0.0202	0.2769	-0.2972
15.37	0.0202	0.2769	-0.2972
15.38	0.0202	0.2768	-0.2971
15.39	0.0202	0.2768	-0.2971
15.4	0.0202	0.2767	-0.297
15.41	0.0202	0.2767	-0.297
15.42	0.0202	0.2767	-0.2969
15.43	0.0202	0.2766	-0.2969
15.44	0.0202	0.2766	-0.2968
15.45	0.0202	0.2765	-0.2968
15.46	0.0202	0.2765	-0.2967
15.47	0.0202	0.2764	-0.2967
15.48	0.0202	0.2764	-0.2966
15.49	0.0202	0.2763	-0.2966
15.5	0.0202	0.2763	-0.2966
15.51	0.0202	0.2763	-0.2965
15.52	0.0202	0.2762	-0.2965
15.53	0.0202	0.2762	-0.2964
15.54	0.0202	0.2761	-0.2964
15.55	0.0202	0.2761	-0.2963
15.56	0.0202	0.276	-0.2963
15.57	0.0202	0.276	-0.2962
15.58	0.0202	0.276	-0.2962
15.59	0.0202	0.2759	-0.2961
15.6	0.0202	0.2759	-0.2961
15.61	0.0202	0.2758	-0.2961
15.62	0.0202	0.2758	-0.296
15.63	0.0202	0.2757	-0.296
15.64	0.0202	0.2757	-0.2959
15.65	0.0202	0.2757	-0.2959
15.66	0.0202	0.2756	-0.2958
15.67	0.0202	0.2756	-0.2958
15.68	0.0202	0.2755	-0.2957
15.69	0.0202	0.2755	-0.2957
15.7	0.0202	0.2754	-0.2956
15.71	0.0202	0.2754	-0.2956
15.72	0.0202	0.2754	-0.2956
15.73	0.0202	0.2753	-0.2955
15.74	0.0202	0.2753	-0.2955
15.75	0.0202	0.2752	-0.2954
15.76	0.0202	0.2752	-0.2954
15.77	0.0201	0.2751	-0.2953
15.78	0.0201	0.2751	-0.2953
15.79	0.0201	0.2751	-0.2952
15.8	0.0201	0.275	-0.2952
15.81	0.0201	0.275	-0.2951
15.82	0.0201	0.2749	-0.2951
15.83	0.0201	0.2749	-0.2951
15.84	0.0201	0.2748	-0.295
15.85	0.0201	0.2748	-0.295
15.86	0.0201	0.2748	-0.2949
15.87	0.0201	0.2747	-0.2949
15.88	0.0201	0.2747	-0.2948
15.89	0.0201	0.2746	-0.2948
15.9	0.0201	0.2746	-0.2947
15.91	0.0201	0.2745	-0.2947
15.92	0.0201	0.2745	-0.2946
15.93	0.0201	0.2744	-0.2946
15.94	0.0201	0.2744	-0.2946
15.95	0.0201	0.2744	-0.2945
15.96	0.0201	0.2743	-0.2945
15.97	0.0201	0.2743	-0.2944
15.98	0.0201	0.2742	-0.2944
15.99	0.0201	0.2742	-0.2943
16	0.0201	0.2741	-0.2943
16.01	0.0201	0.2741	-0.2942
16.02	0.0201	0.2741	-0.2942
16.03	0.0201	0.274	-0.2941
16.04	0.0201	0.274	-0.2941
16.05	0.0201	0.2739	-0.2941
16.06	0.0201	0.2739	-0.294
16.07	0.0201	0.2738	-0.294
16.08	0.0201	0.2738	-0.2939
16.09	0.0201	0.2738	-0.2939
16.1	0.0201	0.2737	-0.2938
16.11	0.0201	0.2737	-0.2938
16.12	0.0201	0.2736	-0.2937
16.13	0.0201	0.2736	-0.2937
16.14	0.0201	0.2735	-0.2936
16.15	0.0201	0.2735	-0.2936
16.16	0.0201	0.2735	-0.2936
16.17	0.0201	0.2734	-0.2935
16.18	0.0201	0.2734	-0.2935
16.19	0.02	0.2733	-0.2934
16.2	0.02	0.2733	-0.2934
16.21	0.02	0.2732	-0.2933
16.22	0.02	0.2732	-0.2933
16.23	0.02	0.2732	-0.2932
16.24	0.02	0.2731	-0.2932
16.25	0.02	0.2731	-0.2932
16.26	0.02	0.273	-0.2931
16.27	0.02	0.273	-0.2931
16.28	0.02	0.2729	-0.293
16.29	0.02	0.2729	-0.293
16.3	0.02	0.2729	-0.2929
16.31	0.02	0.2728	-0.2929
16.32	0.02	0.2728	-0.2928
16.33	0.02	0.2727	-0.2928
16.34	0.02	0.2727	-0.2927
16.35	0.02	0.2726	-0.2927
16.36	0.02	0.2726	-0.2927
16.37	0.02	0.2726	-0.2926
16.38	0.02	0.2725	-0.2926
16.39	0.02	0.2725	-0.2925
16.4	0.02	0.2724	-0.2925
16.41	0.02	0.2724	-0.2924
16.42	0.02	0.2723	-0.2924
16.43	0.02	0.2723	-0.2923
16.44	0.02	0.2723	-0.2923
16.45	0.02	0.2722	-0.2922
16.46	0.02	0.2722	-0.2922
16.47	0.02	0.2721	-0.2922
16.48	0.02	0.2721	-0.2921
16.49	0.02	0.272	-0.2921
16.5	0.02	0.272	-0.292
16.51	0.02	0.272	-0.292
16.52	0.02	0.2719	-0.2919
16.53	0.02	0.2719	-0.2919
16.54	0.02	0.2718	-0.2918
16.55	0.02	0.2718	-0.2918
16.56	0.02	0.2717	-0.2917
16.57	0.02	0.2717	-0.2917
16.58	0.02	0.2717	-0.2917
16.59	0.02	0.2716	-0.2916
16.6	0.02	0.2716	-0.2916
16.61	0.02	0.2715	-0.2915
16.62	0.0199	0.2715	-0.2915
16.63	0.0199	0.2714	-0.2914
16.64	0.0199	0.2714	-0.2914
16.65	0.0199	0.2714	-0.2913
16.66	0.0199	0.2713	-0.2913
16.67	0.0199	0.2713	-0.2913
16.68	0.0199	0.2712	-0.2912
16.69	0.0199	0.2712	-0.2912
16.7	0.0199	0.2711	-0.2911
16.71	0.0199	0.2711	-0.2911
16.72	0.0199	0.2711	-0.291
16.73	0.0199	0.271	-0.291
16.74	0.0199	0.271	-0.2909
16.75	0.0199	0.2709	-0.2909
16.76	0.0199	0.2709	-0.2908
16.77	0.0199	0.2708	-0.2908
16.78	0.0199	0.2708	-0.2908
16.79	0.0199	0.2708	-0.2907
16.8	0.0199	0.2707	-0.2907
16.81	0.0199	0.2707	-0.2906
16.82	0.0199	0.2706	-0.2906
16.83	0.0199	0.2706	-0.2905
16.84	0.0199	0.2705	-0.2905
16.85	0.0199	0.2705	-0.2904
16.86	0.0199	0.2705	-0.2904
16.87	0.0199	0.2704	-0.2904
16.88	0.0199	0.2704	-0.2903
16.89	0.0199	0.2703	-0.2903
16.9	0.0199	0.2703	-0.2902
16.91	0.0199	0.2702	-0.2902
16.92	0.0199	0.2702	-0.2901
16.93	0.0199	0.2702	-0.2901
16.94	0.0199	0.2701	-0.29
16.95	0.0199	0.2701	-0.29
16.96	0.0199	0.27	-0.2899
16.97	0.0199	0.27	-0.2899
16.98	0.0199	0.2699	-0.2899
16.99	0.0199	0.2699	-0.2898
17	0.0199	0.2699	-0.2898
17.01	0.0199	0.2698	-0.2897
17.02	0.0199	0.2698	-0.2897
17.03	0.0199	0.2697	-0.2896
17.04	0.0198	0.2697	-0.2896
17.05	0.0198	0.2697	-0.2895
17.06	0.0198	0.2696	-0.2895
17.07	0.0198	0.2696	-0.2895
17.08	0.0198	0.2695	-0.2894
17.09	0.0198	0.2695	-0.2894
17.1	0.0198	0.2694	-0.2893
17.11	0.0198	0.2694	-0.2893
17.12	0.0198	0.2694	-0.2892
17.13	0.0198	0.2693	-0.2892
17.14	0.0198	0.2693	-0.2891
17.15	0.0198	0.2692	-0.2891
17.16	0.0198	0.2692	-0.289
17.17	0.0198	0.2691	-0.289
17.18	0.0198	0.2691	-0.289
17.19	0.0198	0.2691	-0.2889
17.2	0.0198	0.269	-0.2889
17.21	0.0198	0.269	-0.2888
17.22	0.0198	0.2689	-0.2888
17.23	0.0198	0.2689	-0.2887
17.24	0.0198	0.2688	-0.2887
17.25	0.0198	0.2688	-0.2886
17.26	0.0198	0.2688	-0.2886
17.27	0.0198	0.2687	-0.2886
17.28	0.0198	0.2687	-0.2885
17.29	0.0198	0.2686	-0.2885
17.3	0.0198	0.2686	-0.2884
17.31	0.0198	0.2685	-0.2884
17.32	0.0198	0.2685	-0.2883
17.33	0.0198	0.2685	-0.2883
17.34	0.0198	0.2684	-0.2882
17.35	0.0198	0.2684	-0.2882
17.36	0.0198	0.2683	-0.2881
17.37	0.0198	0.2683	-0.2881
17.38	0.0198	0.2682	-0.2881
17.39	0.0198	0.2682	-0.288
17.4	0.0198	0.2682	-0.288
17.41	0.0198	0.2681	-0.2879
17.42	0.0198	0.2681	-0.2879
17.43	0.0198	0.268	-0.2878
17.44	0.0198	0.268	-0.2878
17.45	0.0198	0.2679	-0.2877
17.46	0.0198	0.2679	-0.2877
17.47	0.0197	0.2679	-0.2877
17.48	0.0197	0.2678	-0.2876
17.49	0.0197	0.2678	-0.2876
17.5	0.0197	0.2677	-0.2875
17.51	0.0197	0.2677	-0.2875
17.52	0.0197	0.2677	-0.2874
17.53	0.0197	0.2676	-0.2874
17.54	0.0197	0.2676	-0.2873
17.55	0.0197	0.2675	-0.2873
17.56	0.0197	0.2675	-0.2873
17.57	0.0197	0.2674	-0.2872
17.58	0.0197	0.2674	-0.2872
17.59	0.0197	0.2674	-0.2871
17.6	0.0197	0.2673	-0.2871
17.61	0.0197	0.2673	-0.287
17.62	0.0197	0.2672	-0.287
17.63	0.0197	0.2672	-0.2869
17.64	0.0197	0.2671	-0.2869
17.65	0.0197	0.2671	-0.2868
17.66	0.0197	0.2671	-0.2868
17.67	0.0197	0.267	-0.2868
17.68	0.0197	0.267	-0.2867
17.69	0.0197	0.2669	-0.2867
17.7	0.0197	0.2669	-0.2866
17.71	0.0197	0.2668	-0.2866
17.72	0.0197	0.2668	-0.2865
17.73	0.0197	0.2668	-0.2865
17.74	0.0197	0.2667	-0.2864
17.75	0.0197	0.2667	-0.2864
17.76	0.0197	0.2666	-0.2864
17.77	0.0197	0.2666	-0.2863
17.78	0.0197	0.2665	-0.2863
17.79	0.0197	0.2665	-0.2862
17.8	0.0197	0.2665	-0.2862
17.81	0.0197	0.2664	-0.2861
17.82	0.0197	0.2664	-0.2861
17.83	0.0197	0.2663	-0.286
17.84	0.0197	0.2663	-0.286
17.85	0.0197	0.2663	-0.286
17.86	0.0197	0.2662	-0.2859
17.87	0.0197	0.2662	-0.2859
17.88	0.0197	0.2661	-0.2858
17.89	0.0197	0.2661	-0.2858
17.9	0.0196	0.266	-0.2857
17.91	0.0196	0.266	-0.2857
17.92	0.0196	0.266	-0.2856
17.93	0.0196	0.2659	-0.2856
17.94	0.0196	0.2659	-0.2856
17.95	0.0196	0.2658	-0.2855
17.96	0.0196	0.2658	-0.2855
17.97	0.0196	0.2657	-0.2854
17.98	0.0196	0.2657	-0.2854
17.99	0.0196	0.2657	-0.2853
18	0.0196	0.2656	-0.2853
18.01	0.0196	0.2656	-0.2852
18.02	0.0196	0.2655	-0.2852
18.03	0.0196	0.2655	-0.2852
18.04	0.0196	0.2654	-0.2851
18.05	0.0196	0.2654	-0.2851
18.06	0.0196	0.2654	-0.285
18.07	0.0196	0.2653	-0.285
18.08	0.0196	0.2653	-0.2849
18.09	0.0196	0.2652	-0.2849
18.1	0.0196	0.2652	-0.2848
18.11	0.0196	0.2652	-0.2848
18.12	0.0196	0.2651	-0.2848
18.13	0.0196	0.2651	-0.2847
18.14	0.0196	0.265	-0.2847
18.15	0.0196	0.265	-0.2846
18.16	0.0196	0.2649	-0.2846
18.17	0.0196	0.2649	-0.2845
18.18	0.0196	0.2649	-0.2845
18.19	0.0196	0.2648	-0.2844
18.2	0.0196	0.2648	-0.2844
18.21	0.0196	0.2647	-0.2844
18.22	0.0196	0.2647	-0.2843
18.23	0.0196	0.2646	-0.2843
18.24	0.0196	0.2646	-0.2842
18.25	0.0196	0.2646	-0.2842
18.26	0.0196	0.2645	-0.2841
18.27	0.0196	0.2645	-0.2841
18.28	0.0196	0.2644	-0.284
18.29	0.0196	0.2644	-0.284
18.3	0.0196	0.2644	-0.2839
18.31	0.0196	0.2643	-0.2839
18.32	0.0195	0.2643	-0.2839
18.33	0.0195	0.2642	-0.2838
18.34	0.0195	0.2642	-0.2838
18.35	0.0195	0.2641	-0.2837
18.36	0.0195	0.2641	-0.2837
18.37	0.0195	0.2641	-0.2836
18.38	0.0195	0.264	-0.2836
18.39	0.0195	0.264	-0.2835
18.4	0.0195	0.2639	-0.2835
18.41	0.0195	0.2639	-0.2835
18.42	0.0195	0.2638	-0.2834
18.43	0.0195	0.2638	-0.2834
18.44	0.0195	0.2638	-0.2833
18.45	0.0195	0.2637	-0.2833
18.46	0.0195	0.2637	-0.2832
18.47	0.0195	0.2636	-0.2832
18.48	0.0195	0.2636	-0.2831
18.49	0.0195	0.2636	-0.2831
18.5	0.0195	0.2635	-0.2831
18.51	0.0195	0.2635	-0.283
18.52	0.0195	0.2634	-0.283
18.53	0.0195	0.2634	-0.2829
18.54	0.0195	0.2633	-0.2829
18.55	0.0195	0.2633	-0.2828
18.56	0.0195	0.2633	-0.2828
18.57	0.0195	0.2632	-0.2827
18.58	0.0195	0.2632	-0.2827
18.59	0.0195	0.2631	-0.2827
18.6	0.0195	0.2631	-0.2826
18.61	0.0195	0.263	-0.2826
18.62	0.0195	0.263	-0.2825
18.63	0.0195	0.263	-0.2825
18.64	0.0195	0.2629	-0.2824
18.65	0.0195	0.2629	-0.2824
18.66	0.0195	0.2628	-0.2824
18.67	0.0195	0.2628	-0.2823
18.68	0.0195	0.2628	-0.2823
18.69	0.0195	0.2627	-0.2822
18.7	0.0195	0.2627	-0.2822
18.71	0.0195	0.2626	-0.2821
18.72	0.0195	0.2626	-0.2821
18.73	0.0195	0.2625	-0.282
18.74	0.0195	0.2625	-0.282
18.75	0.0194	0.2625	-0.282
18.76	0.0194	0.2624	-0.2819
18.77	0.0194	0.2624	-0.2819
18.78	0.0194	0.2623	-0.2818
18.79	0.0194	0.2623	-0.2818
18.8	0.0194	0.2623	-0.2817
18.81	0.0194	0.2622	-0.2817
18.82	0.0194	0.2622	-0.2816
18.83	0.0194	0.2621	-0.2816
18.84	0.0194	0.2621	-0.2816
18.85	0.0194	0.262	-0.2815
18.86	0.0194	0.262	-0.2815
18.87	0.0194	0.262	-0.2814
18.88	0.0194	0.2619	-0.2814
18.89	0.0194	0.2619	-0.2813
18.9	0.0194	0.2618	-0.2813
18.91	0.0194	0.2618	-0.2812
18.92	0.0194	0.2617	-0.2812
18.93	0.0194	0.2617	-0.2812
18.94	0.0194	0.2617	-0.2811
18.95	0.0194	0.2616	-0.2811
18.96	0.0194	0.2616	-0.281
18.97	0.0194	0.2615	-0.281
18.98	0.0194	0.2615	-0.2809
18.99	0.0194	0.2615	-0.2809
19	0.0194	0.2614	-0.2808
19.01	0.0194	0.2614	-0.2808
19.02	0.0194	0.2613	-0.2808
19.03	0.0194	0.2613	-0.2807
19.04	0.0194	0.2612	-0.2807
19.05	0.0194	0.2612	-0.2806
19.06	0.0194	0.2612	-0.2806
19.07	0.0194	0.2611	-0.2805
19.08	0.0194	0.2611	-0.2805
19.09	0.0194	0.261	-0.2804
19.1	0.0194	0.261	-0.2804
19.11	0.0194	0.261	-0.2804
19.12	0.0194	0.2609	-0.2803
19.13	0.0194	0.2609	-0.2803
19.14	0.0194	0.2608	-0.2802
19.15	0.0194	0.2608	-0.2802
19.16	0.0194	0.2607	-0.2801
19.17	0.0194	0.2607	-0.2801
19.18	0.0193	0.2607	-0.2801
19.19	0.0193	0.2606	-0.28
19.2	0.0193	0.2606	-0.28
19.21	0.0193	0.2605	-0.2799
19.22	0.0193	0.2605	-0.2799
19.23	0.0193	0.2605	-0.2798
19.24	0.0193	0.2604	-0.2798
19.25	0.0193	0.2604	-0.2797
19.26	0.0193	0.2603	-0.2797
19.27	0.0193	0.2603	-0.2797
19.28	0.0193	0.2602	-0.2796
19.29	0.0193	0.2602	-0.2796
19.3	0.0193	0.2602	-0.2795
19.31	0.0193	0.2601	-0.2795
19.32	0.0193	0.2601	-0.2794
19.33	0.0193	0.26	-0.2794
19.34	0.0193	0.26	-0.2793
19.35	0.0193	0.2599	-0.2793
19.36	0.0193	0.2599	-0.2793
19.37	0.0193	0.2599	-0.2792
19.38	0.0193	0.2598	-0.2792
19.39	0.0193	0.2598	-0.2791
19.4	0.0193	0.2597	-0.2791
19.41	0.0193	0.2597	-0.279
19.42	0.0193	0.2597	-0.279
19.43	0.0193	0.2596	-0.2789
19.44	0.0193	0.2596	-0.2789
19.45	0.0193	0.2595	-0.2789
19.46	0.0193	0.2595	-0.2788
19.47	0.0193	0.2594	-0.2788
19.48	0.0193	0.2594	-0.2787
19.49	0.0193	0.2594	-0.2787
19.5	0.0193	0.2593	-0.2786
19.51	0.0193	0.2593	-0.2786
19.52	0.0193	0.2592	-0.2786
19.53	0.0193	0.2592	-0.2785
19.54	0.0193	0.2592	-0.2785
19.55	0.0193	0.2591	-0.2784
19.56	0.0193	0.2591	-0.2784
19.57	0.0193	0.259	-0.2783
19.58	0.0193	0.259	-0.2783
19.59	0.0193	0.2589	-0.2782
19.6	0.0192	0.2589	-0.2782
19.61	0.0192	0.2589	-0.2782
19.62	0.0192	0.2588	-0.2781
19.63	0.0192	0.2588	-0.2781
19.64	0.0192	0.2587	-0.278
19.65	0.0192	0.2587	-0.278
19.66	0.0192	0.2587	-0.2779
19.67	0.0192	0.2586	-0.2779
19.68	0.0192	0.2586	-0.2778
19.69	0.0192	0.2585	-0.2778
19.7	0.0192	0.2585	-0.2778
19.71	0.0192	0.2584	-0.2777
19.72	0.0192	0.2584	-0.2777
19.73	0.0192	0.2584	-0.2776
19.74	0.0192	0.2583	-0.2776
19.75	0.0192	0.2583	-0.2775
19.76	0.0192	0.2582	-0.2775
19.77	0.0192	0.2582	-0.2775
19.78	0.0192	0.2582	-0.2774
19.79	0.0192	0.2581	-0.2774
19.8	0.0192	0.2581	-0.2773
19.81	0.0192	0.258	-0.2773
19.82	0.0192	0.258	-0.2772
19.83	0.0192	0.258	-0.2772
19.84	0.0192	0.2579	-0.2771
19.85	0.0192	0.2579	-0.2771
19.86	0.0192	0.2578	-0.2771
19.87	0.0192	0.2578	-0.277
19.88	0.0192	0.2577	-0.277
19.89	0.0192	0.2577	-0.2769
19.9	0.0192	0.2577	-0.2769
19.91	0.0192	0.2576	-0.2768
19.92	0.0192	0.2576	-0.2768
19.93	0.0192	0.2575	-0.2768
19.94	0.0192	0.2575	-0.2767
19.95	0.0192	0.2575	-0.2767
19.96	0.0192	0.2574	-0.2766
19.97	0.0192	0.2574	-0.2766
19.98	0.0192	0.2573	-0.2765
[truncated: 8,002 more rows]

## Sheet: Fig3d_top
experiment	reaction time (h)	S-D2 (mM)	R-D2 (mM)	S-D2 +R-D2 (mM)	ee (%)			simulation	reaction time (h)	S-D2 (mM)	R-D2 (mM)	S-D2 +R-D2 (mM)	ee (%)
	0	49.8	0.2	50	99.2				0	50	0	50	100
	1	48.37	0.7	49.07	97.1469				0.1	49.8727	0.0353	49.908	99.8584
	24	37.89	10.51	48.4	56.5702				0.2	49.837	0.071	49.908	99.7155
	48	36.12	14.91	51.03	41.5638				0.3	49.8014	0.1066	49.908	99.5727
	72	33.27	18	51.27	29.7835				0.4	49.7658	0.1422	49.908	99.43
	120	32.01	23.31	55.32	15.7267				0.5	49.7302	0.1778	49.908	99.2874
	192	22.49	19.84	42.33	6.2603				0.6	49.6947	0.2134	49.9081	99.1449
									0.7	49.6592	0.2489	49.9081	99.0026
									0.8	49.6237	0.2844	49.9081	98.8604
									0.9	49.5882	0.3199	49.9081	98.7182
									1	49.5528	0.3553	49.9081	98.5762
									1.1	49.5174	0.3907	49.9081	98.4344
									1.2	49.482	0.4261	49.9081	98.2926
									1.3	49.4467	0.4614	49.9081	98.1509
									1.4	49.4114	0.4967	49.9081	98.0094
									1.5	49.3761	0.532	49.9081	97.868
									1.6	49.3408	0.5673	49.9081	97.7267
									1.7	49.3056	0.6025	49.9081	97.5855
									1.8	49.2704	0.6377	49.9081	97.4444
									1.9	49.2352	0.6729	49.9081	97.3034
									2	49.2001	0.708	49.9081	97.1626
									2.1	49.165	0.7432	49.9082	97.0219
									2.2	49.1299	0.7783	49.9082	96.8813
									2.3	49.0948	0.8133	49.9081	96.7408
									2.4	49.0598	0.8483	49.9081	96.6004
									2.5	49.0248	0.8833	49.9081	96.4601
									2.6	48.9898	0.9183	49.9081	96.32
									2.7	48.9549	0.9533	49.9082	96.1799
									2.8	48.92	0.9882	49.9082	96.04
									2.9	48.8851	1.0231	49.9082	95.9002
									3	48.8503	1.0579	49.9082	95.7605
									3.1	48.8154	1.0928	49.9082	95.621
									3.2	48.7806	1.1276	49.9082	95.4815
									3.3	48.7459	1.1623	49.9082	95.3422
									3.4	48.7111	1.1971	49.9082	95.203
									3.5	48.6764	1.2318	49.9082	95.0638
									3.6	48.6417	1.2665	49.9082	94.9249
									3.7	48.6071	1.3011	49.9082	94.786
									3.8	48.5725	1.3357	49.9082	94.6472
									3.9	48.5379	1.3703	49.9082	94.5086
									4	48.5033	1.4049	49.9082	94.3701
									4.1	48.4688	1.4394	49.9082	94.2317
									4.2	48.4343	1.4739	49.9082	94.0934
									4.3	48.3998	1.5084	49.9082	93.9552
									4.4	48.3654	1.5429	49.9083	93.8172
									4.5	48.331	1.5773	49.9083	93.6792
									4.6	48.2966	1.6117	49.9083	93.5414
									4.7	48.2622	1.646	49.9082	93.4037
									4.8	48.2279	1.6804	49.9083	93.2661
									4.9	48.1936	1.7147	49.9083	93.1287
									5	48.1593	1.749	49.9083	92.9913
									5.1	48.1251	1.7832	49.9083	92.8541
									5.2	48.0909	1.8174	49.9083	92.717
									5.3	48.0567	1.8516	49.9083	92.58
									5.4	48.0225	1.8858	49.9083	92.4431
									5.5	47.9884	1.9199	49.9083	92.3063
									5.6	47.9543	1.954	49.9083	92.1697
									5.7	47.9203	1.9881	49.9084	92.0332
									5.8	47.8862	2.0221	49.9083	91.8968
									5.9	47.8522	2.0561	49.9083	91.7605
									6	47.8182	2.0901	49.9083	91.6243
									6.1	47.7843	2.124	49.9083	91.4882
									6.2	47.7504	2.158	49.9084	91.3523
									6.3	47.7165	2.1919	49.9084	91.2165
									6.4	47.6826	2.2257	49.9083	91.0808
									6.5	47.6488	2.2596	49.9084	90.9452
									6.6	47.615	2.2934	49.9084	90.8097
									6.7	47.5812	2.3271	49.9083	90.6744
									6.8	47.5475	2.3609	49.9084	90.5391
									6.9	47.5138	2.3946	49.9084	90.404
									7	47.4801	2.4283	49.9084	90.269
									7.1	47.4464	2.462	49.9084	90.1341
									7.2	47.4128	2.4956	49.9084	89.9994
									7.3	47.3792	2.5292	49.9084	89.8647
									7.4	47.3457	2.5627	49.9084	89.7302
									7.5	47.3121	2.5963	49.9084	89.5958
									7.6	47.2786	2.6298	49.9084	89.4615
									7.7	47.2451	2.6633	49.9084	89.3273
									7.8	47.2117	2.6967	49.9084	89.1933
									7.9	47.1783	2.7302	49.9085	89.0594
									8	47.1449	2.7635	49.9084	88.9255
									8.1	47.1115	2.7969	49.9084	88.7919
									8.2	47.0782	2.8302	49.9084	88.6583
									8.3	47.0449	2.8635	49.9084	88.5248
									8.4	47.0116	2.8968	49.9084	88.3915
									8.5	46.9784	2.9301	49.9085	88.2583
									8.6	46.9452	2.9633	49.9085	88.1252
									8.7	46.912	2.9965	49.9085	87.9922
									8.8	46.8789	3.0296	49.9085	87.8593
									8.9	46.8457	3.0627	49.9084	87.7266
									9	46.8126	3.0958	49.9084	87.5939
									9.1	46.7796	3.1289	49.9085	87.4614
									9.2	46.7465	3.1619	49.9084	87.329
									9.3	46.7135	3.195	49.9085	87.1968
									9.4	46.6806	3.2279	49.9085	87.0646
									9.5	46.6476	3.2609	49.9085	86.9326
									9.6	46.6147	3.2938	49.9085	86.8007
									9.7	46.5818	3.3267	49.9085	86.6689
									9.8	46.549	3.3595	49.9085	86.5372
									9.9	46.5162	3.3924	49.9086	86.4056
									10	46.4834	3.4252	49.9086	86.2742
									10.1	46.4506	3.4579	49.9085	86.1429
									10.2	46.4179	3.4907	49.9086	86.0117
									10.3	46.3852	3.5234	49.9086	85.8806
									10.4	46.3525	3.5561	49.9086	85.7497
									10.5	46.3198	3.5887	49.9085	85.6188
									10.6	46.2872	3.6213	49.9085	85.4881
									10.7	46.2546	3.6539	49.9085	85.3575
									10.8	46.2221	3.6865	49.9086	85.227
									10.9	46.1896	3.719	49.9086	85.0967
									11	46.1571	3.7515	49.9086	84.9664
									11.1	46.1246	3.784	49.9086	84.8363
									11.2	46.0922	3.8164	49.9086	84.7063
									11.3	46.0598	3.8489	49.9087	84.5764
									11.4	46.0274	3.8812	49.9086	84.4466
									11.5	45.995	3.9136	49.9086	84.317
									11.6	45.9627	3.9459	49.9086	84.1875
									11.7	45.9304	3.9782	49.9086	84.0581
									11.8	45.8982	4.0105	49.9087	83.9288
									11.9	45.8659	4.0427	49.9086	83.7996
									12	45.8337	4.0749	49.9086	83.6706
									12.1	45.8016	4.1071	49.9087	83.5417
									12.2	45.7694	4.1392	49.9086	83.4129
									12.3	45.7373	4.1713	49.9086	83.2842
									12.4	45.7053	4.2034	49.9087	83.1556
									12.5	45.6732	4.2355	49.9087	83.0272
									12.6	45.6412	4.2675	49.9087	82.8988
									12.7	45.6092	4.2995	49.9087	82.7706
									12.8	45.5772	4.3314	49.9086	82.6426
									12.9	45.5453	4.3634	49.9087	82.5146
									13	45.5134	4.3953	49.9087	82.3868
									13.1	45.4816	4.4271	49.9087	82.259
									13.2	45.4497	4.459	49.9087	82.1314
									13.3	45.4179	4.4908	49.9087	82.004
									13.4	45.3861	4.5226	49.9087	81.8766
									13.5	45.3544	4.5543	49.9087	81.7494
									13.6	45.3227	4.5861	49.9088	81.6222
									13.7	45.291	4.6178	49.9088	81.4952
									13.8	45.2593	4.6494	49.9087	81.3684
									13.9	45.2277	4.681	49.9087	81.2416
									14	45.1961	4.7126	49.9087	81.115
									14.1	45.1645	4.7442	49.9087	80.9884
									14.2	45.133	4.7758	49.9088	80.862
									14.3	45.1015	4.8073	49.9088	80.7358
									14.4	45.07	4.8388	49.9088	80.6096
									14.5	45.0386	4.8702	49.9088	80.4836
									14.6	45.0072	4.9016	49.9088	80.3577
									14.7	44.9758	4.933	49.9088	80.2319
									14.8	44.9444	4.9644	49.9088	80.1062
									14.9	44.9131	4.9957	49.9088	79.9807
									15	44.8818	5.027	49.9088	79.8552
									15.1	44.8505	5.0583	49.9088	79.7299
									15.2	44.8193	5.0895	49.9088	79.6047
									15.3	44.7881	5.1207	49.9088	79.4797
									15.4	44.7569	5.1519	49.9088	79.3547
									15.5	44.7258	5.1831	49.9089	79.2299
									15.6	44.6946	5.2142	49.9088	79.1052
									15.7	44.6636	5.2453	49.9089	78.9806
									15.8	44.6325	5.2763	49.9088	78.8561
									15.9	44.6015	5.3074	49.9089	78.7318
									16	44.5705	5.3384	49.9089	78.6076
									16.1	44.5395	5.3693	49.9088	78.4835
									16.2	44.5086	5.4003	49.9089	78.3595
									16.3	44.4777	5.4312	49.9089	78.2356
									16.4	44.4468	5.4621	49.9089	78.1119
									16.5	44.416	5.4929	49.9089	77.9883
									16.6	44.3852	5.5237	49.9089	77.8648
									16.7	44.3544	5.5545	49.9089	77.7414
									16.8	44.3236	5.5853	49.9089	77.6182
									16.9	44.2929	5.616	49.9089	77.4951
									17	44.2622	5.6467	49.9089	77.3721
									17.1	44.2316	5.6773	49.9089	77.2492
									17.2	44.2009	5.708	49.9089	77.1264
									17.3	44.1703	5.7386	49.9089	77.0038
									17.4	44.1398	5.7692	49.909	76.8812
									17.5	44.1092	5.7997	49.9089	76.7589
									17.6	44.0787	5.8302	49.9089	76.6366
									17.7	44.0482	5.8607	49.9089	76.5144
									17.8	44.0178	5.8912	49.909	76.3924
									17.9	43.9874	5.9216	49.909	76.2705
									18	43.957	5.952	49.909	76.1487
									18.1	43.9266	5.9823	49.9089	76.027
									18.2	43.8963	6.0127	49.909	75.9055
									18.3	43.866	6.043	49.909	75.784
									18.4	43.8357	6.0732	49.9089	75.6627
									18.5	43.8055	6.1035	49.909	75.5416
									18.6	43.7753	6.1337	49.909	75.4205
									18.7	43.7451	6.1639	49.909	75.2996
									18.8	43.715	6.194	49.909	75.1787
									18.9	43.6849	6.2241	49.909	75.058
									19	43.6548	6.2542	49.909	74.9375
									19.1	43.6247	6.2843	49.909	74.817
									19.2	43.5947	6.3143	49.909	74.6967
									19.3	43.5647	6.3443	49.909	74.5765
									19.4	43.5347	6.3743	49.909	74.4564
									19.5	43.5048	6.4042	49.909	74.3364
									19.6	43.4749	6.4341	49.909	74.2166
									19.7	43.445	6.464	49.909	74.0969
									19.8	43.4152	6.4938	49.909	73.9773
									19.9	43.3854	6.5237	49.9091	73.8578
									20	43.3556	6.5534	49.909	73.7385
									20.1	43.3259	6.5832	49.9091	73.6192
									20.2	43.2962	6.6129	49.9091	73.5001
									20.3	43.2665	6.6426	49.9091	73.3811
									20.4	43.2368	6.6723	49.9091	73.2623
									20.5	43.2072	6.7019	49.9091	73.1435
									20.6	43.1776	6.7315	49.9091	73.0249
									20.7	43.148	6.7611	49.9091	72.9064
									20.8	43.1185	6.7906	49.9091	72.788
									20.9	43.089	6.8201	49.9091	72.6698
									21	43.0595	6.8496	49.9091	72.5517
									21.1	43.0301	6.8791	49.9092	72.4337
									21.2	43.0006	6.9085	49.9091	72.3158
									21.3	42.9713	6.9379	49.9092	72.198
									21.4	42.9419	6.9672	49.9091	72.0804
									21.5	42.9126	6.9966	49.9092	71.9628
									21.6	42.8833	7.0259	49.9092	71.8454
									21.7	42.854	7.0551	49.9091	71.7282
									21.8	42.8248	7.0844	49.9092	71.611
									21.9	42.7956	7.1136	49.9092	71.494
									22	42.7664	7.1427	49.9091	71.3771
									22.1	42.7373	7.1719	49.9092	71.2603
									22.2	42.7082	7.201	49.9092	71.1436
									22.3	42.6791	7.2301	49.9092	71.0271
									22.4	42.6501	7.2591	49.9092	70.9107
									22.5	42.6211	7.2881	49.9092	70.7944
									22.6	42.5921	7.3171	49.9092	70.6782
									22.7	42.5631	7.3461	49.9092	70.5622
									22.8	42.5342	7.375	49.9092	70.4462
									22.9	42.5053	7.4039	49.9092	70.3304
									23	42.4764	7.4328	49.9092	70.2148
									23.1	42.4476	7.4616	49.9092	70.0992
									23.2	42.4188	7.4904	49.9092	69.9838
									23.3	42.39	7.5192	49.9092	69.8684
									23.4	42.3613	7.548	49.9093	69.7533
									23.5	42.3326	7.5767	49.9093	69.6382
									23.6	42.3039	7.6054	49.9093	69.5232
									23.7	42.2752	7.634	49.9092	69.4084
									23.8	42.2466	7.6626	49.9092	69.2937
									23.9	42.218	7.6912	49.9092	69.1791
									24	42.1895	7.7198	49.9093	69.0647
									24.1	42.161	7.7483	49.9093	68.9503
									24.2	42.1325	7.7768	49.9093	68.8361
									24.3	42.104	7.8053	49.9093	68.7221
									24.4	42.0756	7.8337	49.9093	68.6081
									24.5	42.0472	7.8622	49.9094	68.4942
									24.6	42.0188	7.8905	49.9093	68.3805
									24.7	41.9904	7.9189	49.9093	68.2669
									24.8	41.9621	7.9472	49.9093	68.1535
									24.9	41.9338	7.9755	49.9093	68.0401
									25	41.9056	8.0037	49.9093	67.9269
									25.1	41.8774	8.032	49.9094	67.8138
									25.2	41.8492	8.0602	49.9094	67.7008
									25.3	41.821	8.0883	49.9093	67.5879
									25.4	41.7929	8.1165	49.9094	67.4752
									25.5	41.7648	8.1446	49.9094	67.3626
									25.6	41.7367	8.1726	49.9093	67.2501
									25.7	41.7087	8.2007	49.9094	67.1377
									25.8	41.6807	8.2287	49.9094	67.0255
									25.9	41.6527	8.2567	49.9094	66.9134
									26	41.6248	8.2846	49.9094	66.8014
									26.1	41.5968	8.3125	49.9093	66.6895
									26.2	41.569	8.3404	49.9094	66.5777
									26.3	41.5411	8.3683	49.9094	66.4661
									26.4	41.5133	8.3961	49.9094	66.3546
									26.5	41.4855	8.4239	49.9094	66.2432
									26.6	41.4577	8.4517	49.9094	66.1319
									26.7	41.43	8.4794	49.9094	66.0208
									26.8	41.4023	8.5071	49.9094	65.9098
									26.9	41.3746	8.5348	49.9094	65.7989
									27	41.347	8.5624	49.9094	65.6881
									27.1	41.3194	8.5901	49.9095	65.5775
									27.2	41.2918	8.6176	49.9094	65.4669
									27.3	41.2643	8.6452	49.9095	65.3565
									27.4	41.2368	8.6727	49.9095	65.2463
									27.5	41.2093	8.7002	49.9095	65.1361
									27.6	41.1818	8.7277	49.9095	65.0261
									27.7	41.1544	8.7551	49.9095	64.9162
									27.8	41.127	8.7825	49.9095	64.8064
									27.9	41.0996	8.8099	49.9095	64.6967
									28	41.0723	8.8372	49.9095	64.5872
									28.1	41.045	8.8645	49.9095	64.4777
									28.2	41.0177	8.8918	49.9095	64.3684
									28.3	40.9905	8.919	49.9095	64.2593
									28.4	40.9633	8.9462	49.9095	64.1502
									28.5	40.9361	8.9734	49.9095	64.0413
									28.6	40.909	9.0006	49.9096	63.9325
									28.7	40.8818	9.0277	49.9095	63.8238
									28.8	40.8548	9.0548	49.9096	63.7152
									28.9	40.8277	9.0818	49.9095	63.6068
									29	40.8007	9.1089	49.9096	63.4985
									29.1	40.7737	9.1359	49.9096	63.3903
									29.2	40.7467	9.1628	49.9095	63.2822
									29.3	40.7198	9.1898	49.9096	63.1743
									29.4	40.6929	9.2167	49.9096	63.0665
									29.5	40.666	9.2436	49.9096	62.9588
									29.6	40.6392	9.2704	49.9096	62.8512
									29.7	40.6124	9.2972	49.9096	62.7438
									29.8	40.5856	9.324	49.9096	62.6364
									29.9	40.5588	9.3508	49.9096	62.5292
									30	40.5321	9.3775	49.9096	62.4221
									30.1	40.5054	9.4042	49.9096	62.3152
									30.2	40.4788	9.4308	49.9096	62.2083
									30.3	40.4521	9.4575	49.9096	62.1016
									30.4	40.4255	9.4841	49.9096	61.995
									30.5	40.399	9.5106	49.9096	61.8886
									30.6	40.3724	9.5372	49.9096	61.7822
									30.7	40.3459	9.5637	49.9096	61.676
									30.8	40.3195	9.5902	49.9097	61.5699
									30.9	40.293	9.6166	49.9096	61.4639
									31	40.2666	9.643	49.9096	61.358
									31.1	40.2402	9.6694	49.9096	61.2523
									31.2	40.2139	9.6958	49.9097	61.1467
									31.3	40.1876	9.7221	49.9097	61.0412
									31.4	40.1613	9.7484	49.9097	60.9359
									31.5	40.135	9.7747	49.9097	60.8306
									31.6	40.1088	9.8009	49.9097	60.7255
									31.7	40.0826	9.8271	49.9097	60.6205
									31.8	40.0564	9.8533	49.9097	60.5156
									31.9	40.0303	9.8794	49.9097	60.4109
									32	40.0042	9.9055	49.9097	60.3062
									32.1	39.9781	9.9316	49.9097	60.2017
									32.2	39.9521	9.9577	49.9098	60.0974
									32.3	39.9261	9.9837	49.9098	59.9931
									32.4	39.9001	10.0097	49.9098	59.889
									32.5	39.8741	10.0356	49.9097	59.785
									32.6	39.8482	10.0615	49.9097	59.6811
									32.7	39.8223	10.0874	49.9097	59.5773
									32.8	39.7964	10.1133	49.9097	59.4737
									32.9	39.7706	10.1391	49.9097	59.3701
									33	39.7448	10.1649	49.9097	59.2667
									33.1	39.719	10.1907	49.9097	59.1635
									33.2	39.6933	10.2165	49.9098	59.0603
									33.3	39.6676	10.2422	49.9098	58.9573
									33.4	39.6419	10.2679	49.9098	58.8544
									33.5	39.6163	10.2935	49.9098	58.7516
									33.6	39.5907	10.3191	49.9098	58.6489
									33.7	39.5651	10.3447	49.9098	58.5464
									33.8	39.5395	10.3703	49.9098	58.4439
									33.9	39.514	10.3958	49.9098	58.3416
									34	39.4885	10.4213	49.9098	58.2395
									34.1	39.463	10.4468	49.9098	58.1374
									34.2	39.4376	10.4722	49.9098	58.0355
									34.3	39.4122	10.4976	49.9098	57.9337
									34.4	39.3868	10.523	49.9098	57.832
									34.5	39.3615	10.5483	49.9098	57.7304
									34.6	39.3362	10.5736	49.9098	57.629
									34.7	39.3109	10.5989	49.9098	57.5277
									34.8	39.2857	10.6242	49.9099	57.4265
									34.9	39.2604	10.6494	49.9098	57.3254
									35	39.2353	10.6746	49.9099	57.2245
									35.1	39.2101	10.6998	49.9099	57.1236
									35.2	39.185	10.7249	49.9099	57.0229
									35.3	39.1599	10.75	49.9099	56.9224
									35.4	39.1348	10.7751	49.9099	56.8219
									35.5	39.1098	10.8001	49.9099	56.7216
									35.6	39.0848	10.8251	49.9099	56.6213
									35.7	39.0598	10.8501	49.9099	56.5213
									35.8	39.0349	10.875	49.9099	56.4213
									35.9	39.0099	10.9	49.9099	56.3214
									36	38.9851	10.9249	49.91	56.2217
									36.1	38.9602	10.9497	49.9099	56.1221
									36.2	38.9354	10.9745	49.9099	56.0226
									36.3	38.9106	10.9993	49.9099	55.9233
									36.4	38.8858	11.0241	49.9099	55.824
									36.5	38.8611	11.0488	49.9099	55.7249
									36.6	38.8364	11.0735	49.9099	55.6259
									36.7	38.8117	11.0982	49.9099	55.527
									36.8	38.7871	11.1229	49.91	55.4283
									36.9	38.7625	11.1475	49.91	55.3297
									37	38.7379	11.1721	49.91	55.2312
									37.1	38.7134	11.1966	49.91	55.1328
									37.2	38.6889	11.2211	49.91	55.0345
									37.3	38.6644	11.2456	49.91	54.9364
									37.4	38.6399	11.2701	49.91	54.8384
									37.5	38.6155	11.2945	49.91	54.7405
									37.6	38.5911	11.3189	49.91	54.6427
									37.7	38.5667	11.3433	49.91	54.5451
									37.8	38.5424	11.3676	49.91	54.4475
									37.9	38.5181	11.3919	49.91	54.3501
									38	38.4938	11.4162	49.91	54.2528
									38.1	38.4696	11.4405	49.9101	54.1557
									38.2	38.4454	11.4647	49.9101	54.0586
									38.3	38.4212	11.4889	49.9101	53.9617
									38.4	38.397	11.513	49.91	53.8649
									38.5	38.3729	11.5372	49.9101	53.7682
									38.6	38.3488	11.5612	49.91	53.6717
									38.7	38.3247	11.5853	49.91	53.5752
									38.8	38.3007	11.6093	49.91	53.4789
									38.9	38.2767	11.6334	49.9101	53.3827
									39	38.2527	11.6573	49.91	53.2867
									39.1	38.2288	11.6813	49.9101	53.1907
									39.2	38.2049	11.7052	49.9101	53.0949
									39.3	38.181	11.7291	49.9101	52.9992
									39.4	38.1572	11.7529	49.9101	52.9036
									39.5	38.1334	11.7767	49.9101	52.8082
									39.6	38.1096	11.8005	49.9101	52.7128
									39.7	38.0858	11.8243	49.9101	52.6176
									39.8	38.0621	11.848	49.9101	52.5225
									39.9	38.0384	11.8717	49.9101	52.4275
									40	38.0147	11.8954	49.9101	52.3327
									40.1	37.9911	11.9191	49.9102	52.2379
									40.2	37.9675	11.9427	49.9102	52.1433
									40.3	37.9439	11.9662	49.9101	52.0488
									40.4	37.9204	11.9898	49.9102	51.9545
									40.5	37.8968	12.0133	49.9101	51.8602
									40.6	37.8734	12.0368	49.9102	51.7661
									40.7	37.8499	12.0603	49.9102	51.6721
									40.8	37.8265	12.0837	49.9102	51.5782
									40.9	37.8031	12.1071	49.9102	51.4844
									41	37.7797	12.1305	49.9102	51.3908
									41.1	37.7564	12.1538	49.9102	51.2973
									41.2	37.7331	12.1771	49.9102	51.2039
									41.3	37.7098	12.2004	49.9102	51.1106
									41.4	37.6866	12.2236	49.9102	51.0174
									41.5	37.6633	12.2469	49.9102	50.9244
									41.6	37.6402	12.2701	49.9103	50.8315
									41.7	37.617	12.2932	49.9102	50.7387
									41.8	37.5939	12.3163	49.9102	50.646
									41.9	37.5708	12.3394	49.9102	50.5535
									42	37.5477	12.3625	49.9102	50.461
									42.1	37.5247	12.3855	49.9102	50.3687
									42.2	37.5017	12.4086	49.9103	50.2765
									42.3	37.4787	12.4315	49.9102	50.1844
									42.4	37.4558	12.4545	49.9103	50.0925
									42.5	37.4329	12.4774	49.9103	50.0007
									42.6	37.41	12.5003	49.9103	49.909
									42.7	37.3871	12.5231	49.9102	49.8174
									42.8	37.3643	12.546	49.9103	49.7259
									42.9	37.3415	12.5688	49.9103	49.6345
									43	37.3187	12.5915	49.9102	49.5433
									43.1	37.296	12.6143	49.9103	49.4522
									43.2	37.2733	12.637	49.9103	49.3612
									43.3	37.2506	12.6597	49.9103	49.2703
									43.4	37.228	12.6823	49.9103	49.1796
									43.5	37.2054	12.7049	49.9103	49.089
									43.6	37.1828	12.7275	49.9103	48.9985
									43.7	37.1603	12.7501	49.9104	48.9081
									43.8	37.1377	12.7726	49.9103	48.8178
									43.9	37.1152	12.7951	49.9103	48.7277
									44	37.0928	12.8176	49.9104	48.6376
									44.1	37.0703	12.84	49.9103	48.5477
									44.2	37.0479	12.8624	49.9103	48.4579
									44.3	37.0256	12.8848	49.9104	48.3683
									44.4	37.0032	12.9071	49.9103	48.2787
									44.5	36.9809	12.9295	49.9104	48.1893
									44.6	36.9586	12.9517	49.9103	48.1
									44.7	36.9364	12.974	49.9104	48.0108
									44.8	36.9142	12.9962	49.9104	47.9217
									44.9	36.892	13.0184	49.9104	47.8328
									45	36.8698	13.0406	49.9104	47.744
									45.1	36.8477	13.0627	49.9104	47.6552
									45.2	36.8256	13.0848	49.9104	47.5667
									45.3	36.8035	13.1069	49.9104	47.4782
									45.4	36.7814	13.129	49.9104	47.3898
									45.5	36.7594	13.151	49.9104	47.3016
									45.6	36.7374	13.173	49.9104	47.2135
									45.7	36.7155	13.1949	49.9104	47.1255
									45.8	36.6936	13.2169	49.9105	47.0376
									45.9	36.6717	13.2388	49.9105	46.9499
									46	36.6498	13.2606	49.9104	46.8622
									46.1	36.628	13.2825	49.9105	46.7747
									46.2	36.6062	13.3043	49.9105	46.6873
									46.3	36.5844	13.3261	49.9105	46.6
									46.4	36.5626	13.3478	49.9104	46.5129
									46.5	36.5409	13.3696	49.9105	46.4258
									46.6	36.5192	13.3913	49.9105	46.3389
									46.7	36.4976	13.4129	49.9105	46.2521
									46.8	36.4759	13.4345	49.9104	46.1654
									46.9	36.4543	13.4562	49.9105	46.0789
									47	36.4328	13.4777	49.9105	45.9924
									47.1	36.4112	13.4993	49.9105	45.9061
									47.2	36.3897	13.5208	49.9105	45.8199
									47.3	36.3682	13.5423	49.9105	45.7338
									47.4	36.3468	13.5637	49.9105	45.6478
									47.5	36.3254	13.5852	49.9106	45.562
									47.6	36.304	13.6066	49.9106	45.4762
									47.7	36.2826	13.6279	49.9105	45.3906
									47.8	36.2613	13.6493	49.9106	45.3051
									47.9	36.24	13.6706	49.9106	45.2197
									48	36.2187	13.6918	49.9105	45.1345
									48.1	36.1975	13.7131	49.9106	45.0493
									48.2	36.1762	13.7343	49.9105	44.9643
									48.3	36.1551	13.7555	49.9106	44.8794
									48.4	36.1339	13.7767	49.9106	44.7946
									48.5	36.1128	13.7978	49.9106	44.7099
									48.6	36.0917	13.8189	49.9106	44.6254
									48.7	36.0706	13.84	49.9106	44.5409
									48.8	36.0496	13.861	49.9106	44.4566
									48.9	36.0286	13.882	49.9106	44.3724
									49	36.0076	13.903	49.9106	44.2883
									49.1	35.9866	13.924	49.9106	44.2044
									49.2	35.9657	13.9449	49.9106	44.1205
									49.3	35.9448	13.9658	49.9106	44.0368
									49.4	35.924	13.9867	49.9107	43.9532
									49.5	35.9031	14.0075	49.9106	43.8697
									49.6	35.8823	14.0283	49.9106	43.7863
									49.7	35.8616	14.0491	49.9107	43.7031
									49.8	35.8408	14.0698	49.9106	43.6199
									49.9	35.8201	14.0905	49.9106	43.5369
									50	35.7994	14.1112	49.9106	43.454
									50.1	35.7788	14.1319	49.9107	43.3712
									50.2	35.7581	14.1525	49.9106	43.2885
									50.3	35.7375	14.1731	49.9106	43.206
									50.4	35.717	14.1937	49.9107	43.1235
									50.5	35.6964	14.2143	49.9107	43.0412
									50.6	35.6759	14.2348	49.9107	42.959
									50.7	35.6554	14.2553	49.9107	42.8769
									50.8	35.635	14.2757	49.9107	42.795
									50.9	35.6146	14.2961	49.9107	42.7131
									51	35.5942	14.3165	49.9107	42.6314
									51.1	35.5738	14.3369	49.9107	42.5497
									51.2	35.5535	14.3573	49.9108	42.4682
									51.3	35.5331	14.3776	49.9107	42.3868
									51.4	35.5129	14.3979	49.9108	42.3056
									51.5	35.4926	14.4181	49.9107	42.2244
									51.6	35.4724	14.4383	49.9107	42.1434
									51.7	35.4522	14.4585	49.9107	42.0625
									51.8	35.432	14.4787	49.9107	41.9817
									51.9	35.4119	14.4988	49.9107	41.901
									52	35.3918	14.5189	49.9107	41.8204
									52.1	35.3717	14.539	49.9107	41.7399
									52.2	35.3517	14.5591	49.9108	41.6596
									52.3	35.3317	14.5791	49.9108	41.5794
									52.4	35.3117	14.5991	49.9108	41.4993
									52.5	35.2917	14.6191	49.9108	41.4193
									52.6	35.2718	14.639	49.9108	41.3394
									52.7	35.2519	14.6589	49.9108	41.2596
									52.8	35.232	14.6788	49.9108	41.18
									52.9	35.2122	14.6986	49.9108	41.1004
									53	35.1924	14.7184	49.9108	41.021
									53.1	35.1726	14.7382	49.9108	40.9417
									53.2	35.1528	14.758	49.9108	40.8625
									53.3	35.1331	14.7777	49.9108	40.7835
									53.4	35.1134	14.7974	49.9108	40.7045
									53.5	35.0937	14.8171	49.9108	40.6257
									53.6	35.0741	14.8368	49.9109	40.547
									53.7	35.0545	14.8564	49.9109	40.4684
									53.8	35.0349	14.876	49.9109	40.3899
									53.9	35.0153	14.8955	49.9108	40.3115
									54	34.9958	14.9151	49.9109	40.2332
									54.1	34.9763	14.9346	49.9109	40.1551
									54.2	34.9568	14.954	49.9108	40.077
									54.3	34.9374	14.9735	49.9109	39.9991
									54.4	34.918	14.9929	49.9109	39.9213
									54.5	34.8986	15.0123	49.9109	39.8436
									54.6	34.8792	15.0316	49.9108	39.766
									54.7	34.8599	15.051	49.9109	39.6886
									54.8	34.8406	15.0703	49.9109	39.6112
									54.9	34.8213	15.0896	49.9109	39.534
									55	34.8021	15.1088	49.9109	39.4569
									55.1	34.7829	15.128	49.9109	39.3799
									55.2	34.7637	15.1472	49.9109	39.303
									55.3	34.7445	15.1664	49.9109	39.2262
									55.4	34.7254	15.1855	49.9109	39.1496
									55.5	34.7063	15.2046	49.9109	39.073
									55.6	34.6872	15.2237	49.9109	38.9966
									55.7	34.6682	15.2427	49.9109	38.9203
									55.8	34.6492	15.2618	49.911	38.8441
									55.9	34.6302	15.2807	49.9109	38.768
									56	34.6112	15.2997	49.9109	38.692
									56.1	34.5923	15.3186	49.9109	38.6161
									56.2	34.5734	15.3375	49.9109	38.5404
									56.3	34.5545	15.3564	49.9109	38.4647
									56.4	34.5357	15.3753	49.911	38.3892
									56.5	34.5169	15.3941	49.911	38.3138
									56.6	34.4981	15.4129	49.911	38.2385
									56.7	34.4793	15.4316	49.9109	38.1633
									56.8	34.4606	15.4504	49.911	38.0883
									56.9	34.4419	15.4691	49.911	38.0133
									57	34.4232	15.4878	49.911	37.9384
									57.1	34.4046	15.5064	49.911	37.8637
									57.2	34.386	15.525	49.911	37.7891
									57.3	34.3674	15.5436	49.911	37.7146
									57.4	34.3488	15.5622	49.911	37.6402
									57.5	34.3303	15.5807	49.911	37.5659
									57.6	34.3118	15.5993	49.9111	37.4917
									57.7	34.2933	15.6177	49.911	37.4177
									57.8	34.2748	15.6362	49.911	37.3437
									57.9	34.2564	15.6546	49.911	37.2699
									58	34.238	15.673	49.911	37.1962
									58.1	34.2197	15.6914	49.9111	37.1226
									58.2	34.2013	15.7097	49.911	37.0491
									58.3	34.183	15.728	49.911	36.9757
									58.4	34.1647	15.7463	49.911	36.9024
									58.5	34.1465	15.7646	49.9111	36.8293
									58.6	34.1283	15.7828	49.9111	36.7562
									58.7	34.1101	15.801	49.9111	36.6833
									58.8	34.0919	15.8192	49.9111	36.6105
									58.9	34.0737	15.8373	49.911	36.5378
									59	34.0556	15.8555	49.9111	36.4652
									59.1	34.0375	15.8736	49.9111	36.3927
									59.2	34.0195	15.8916	49.9111	36.3203
									59.3	34.0015	15.9097	49.9112	36.248
									59.4	33.9835	15.9277	49.9112	36.1759
									59.5	33.9655	15.9456	49.9111	36.1038
									59.6	33.9475	15.9636	49.9111	36.0319
									59.7	33.9296	15.9815	49.9111	35.9601
									59.8	33.9117	15.9994	49.9111	35.8884
									59.9	33.8938	16.0173	49.9111	35.8168
									60	33.876	16.0351	49.9111	35.7453
									60.1	33.8582	16.053	49.9112	35.6739
									60.2	33.8404	16.0707	49.9111	35.6026
									60.3	33.8227	16.0885	49.9112	35.5315
									60.4	33.8049	16.1062	49.9111	35.4604
									60.5	33.7872	16.1239	49.9111	35.3895
									60.6	33.7696	16.1416	49.9112	35.3187
									60.7	33.7519	16.1593	49.9112	35.2479
									60.8	33.7343	16.1769	49.9112	35.1773
									60.9	33.7167	16.1945	49.9112	35.1068
									61	33.6992	16.212	49.9112	35.0365
									61.1	33.6816	16.2296	49.9112	34.9662
									61.2	33.6641	16.2471	49.9112	34.896
									61.3	33.6466	16.2646	49.9112	34.826
									61.4	33.6292	16.282	49.9112	34.756
									61.5	33.6118	16.2995	49.9113	34.6862
									61.6	33.5944	16.3169	49.9113	34.6164
									61.7	33.577	16.3342	49.9112	34.5468
									61.8	33.5596	16.3516	49.9112	34.4773
									61.9	33.5423	16.3689	49.9112	34.4079
									62	33.525	16.3862	49.9112	34.3386
									62.1	33.5078	16.4035	49.9113	34.2695
									62.2	33.4905	16.4207	49.9112	34.2004
									62.3	33.4733	16.4379	49.9112	34.1314
									62.4	33.4562	16.4551	49.9113	34.0626
									62.5	33.439	16.4723	49.9113	33.9938
									62.6	33.4219	16.4894	49.9113	33.9252
									62.7	33.4048	16.5065	49.9113	33.8567
									62.8	33.3877	16.5236	49.9113	33.7882
									62.9	33.3707	16.5406	49.9113	33.7199
									63	33.3537	16.5576	49.9113	33.6517
									63.1	33.3367	16.5746	49.9113	33.5836
									63.2	33.3197	16.5916	49.9113	33.5156
									63.3	33.3028	16.6085	49.9113	33.4478
									63.4	33.2859	16.6255	49.9114	33.38
									63.5	33.269	16.6423	49.9113	33.3123
									63.6	33.2521	16.6592	49.9113	33.2448
									63.7	33.2353	16.676	49.9113	33.1773
									63.8	33.2185	16.6928	49.9113	33.11
									63.9	33.2017	16.7096	49.9113	33.0428
									64	33.185	16.7264	49.9114	32.9757
									64.1	33.1682	16.7431	49.9113	32.9086
									64.2	33.1516	16.7598	49.9114	32.8417
									64.3	33.1349	16.7765	49.9114	32.7749
									64.4	33.1182	16.7931	49.9113	32.7082
									64.5	33.1016	16.8097	49.9113	32.6417
									64.6	33.085	16.8263	49.9113	32.5752
									64.7	33.0685	16.8429	49.9114	32.5088
									64.8	33.052	16.8594	49.9114	32.4425
									64.9	33.0354	16.8759	49.9113	32.3764
									65	33.019	16.8924	49.9114	32.3103
									65.1	33.0025	16.9089	49.9114	32.2444
									65.2	32.9861	16.9253	49.9114	32.1786
									65.3	32.9697	16.9417	49.9114	32.1128
									65.4	32.9533	16.9581	49.9114	32.0472
									65.5	32.937	16.9744	49.9114	31.9817
									65.6	32.9206	16.9908	49.9114	31.9163
									65.7	32.9043	17.0071	49.9114	31.851
									65.8	32.8881	17.0233	49.9114	31.7858
									65.9	32.8718	17.0396	49.9114	31.7207
									66	32.8556	17.0558	49.9114	31.6557
									66.1	32.8394	17.072	49.9114	31.5908
									66.2	32.8233	17.0882	49.9115	31.526
									66.3	32.8071	17.1043	49.9114	31.4614
									66.4	32.791	17.1204	49.9114	31.3968
									66.5	32.7749	17.1365	49.9114	31.3323
									66.6	32.7589	17.1526	49.9115	31.268
									66.7	32.7429	17.1686	49.9115	31.2037
									66.8	32.7269	17.1846	49.9115	31.1396
									66.9	32.7109	17.2006	49.9115	31.0756
									67	32.6949	17.2166	49.9115	31.0116
									67.1	32.679	17.2325	49.9115	30.9478
									67.2	32.6631	17.2484	49.9115	30.8841
									67.3	32.6472	17.2643	49.9115	30.8205
									67.4	32.6314	17.2801	49.9115	30.757
									67.5	32.6156	17.2959	49.9115	30.6935
									67.6	32.5998	17.3117	49.9115	30.6302
									67.7	32.584	17.3275	49.9115	30.567
									67.8	32.5682	17.3433	49.9115	30.5039
									67.9	32.5525	17.359	49.9115	30.441
									68	32.5368	17.3747	49.9115	30.3781
									68.1	32.5212	17.3904	49.9116	30.3153
									68.2	32.5055	17.406	49.9115	30.2526
									68.3	32.4899	17.4216	49.9115	30.19
									68.4	32.4743	17.4372	49.9115	30.1276
									68.5	32.4588	17.4528	49.9116	30.0652
									68.6	32.4432	17.4683	49.9115	30.0029
									68.7	32.4277	17.4838	49.9115	29.9408
									68.8	32.4122	17.4993	49.9115	29.8787
									68.9	32.3968	17.5148	49.9116	29.8168
									69	32.3814	17.5302	49.9116	29.7549
									69.1	32.3659	17.5456	49.9115	29.6932
									69.2	32.3506	17.561	49.9116	29.6315
									69.3	32.3352	17.5764	49.9116	29.57
									69.4	32.3199	17.5917	49.9116	29.5085
									69.5	32.3046	17.607	49.9116	29.4472
									69.6	32.2893	17.6223	49.9116	29.386
									69.7	32.274	17.6376	49.9116	29.3248
									69.8	32.2588	17.6528	49.9116	29.2638
									69.9	32.2436	17.668	49.9116	29.2029
									70	32.2284	17.6832	49.9116	29.1421
									70.1	32.2133	17.6983	49.9116	29.0813
									70.2	32.1982	17.7135	49.9117	29.0207
									70.3	32.1831	17.7286	49.9117	28.9602
									70.4	32.168	17.7436	49.9116	28.8998
									70.5	32.1529	17.7587	49.9116	28.8395
									70.6	32.1379	17.7737	49.9116	28.7793
									70.7	32.1229	17.7887	49.9116	28.7191
									70.8	32.108	17.8037	49.9117	28.6591
									70.9	32.093	17.8187	49.9117	28.5992
									71	32.0781	17.8336	49.9117	28.5394
									71.1	32.0632	17.8485	49.9117	28.4797
									71.2	32.0483	17.8634	49.9117	28.4201
									71.3	32.0335	17.8782	49.9117	28.3606
									71.4	32.0186	17.893	49.9116	28.3012
									71.5	32.0038	17.9078	49.9116	28.2419
									71.6	31.9891	17.9226	49.9117	28.1827
									71.7	31.9743	17.9374	49.9117	28.1236
									71.8	31.9596	17.9521	49.9117	28.0646
									71.9	31.9449	17.9668	49.9117	28.0057
									72	31.9302	17.9815	49.9117	27.9469
									72.1	31.9156	17.9961	49.9117	27.8882
									72.2	31.901	18.0107	49.9117	27.8296
									72.3	31.8864	18.0253	49.9117	27.7711
									72.4	31.8718	18.0399	49.9117	27.7127
									72.5	31.8573	18.0545	49.9118	27.6544
									72.6	31.8427	18.069	49.9117	27.5963
									72.7	31.8283	18.0835	49.9118	27.5382
									72.8	31.8138	18.098	49.9118	27.4802
									72.9	31.7993	18.1124	49.9117	27.4223
									73	31.7849	18.1268	49.9117	27.3645
									73.1	31.7705	18.1412	49.9117	27.3068
									73.2	31.7561	18.1556	49.9117	27.2492
									73.3	31.7418	18.17	49.9118	27.1917
									73.4	31.7275	18.1843	49.9118	27.1343
									73.5	31.7132	18.1986	49.9118	27.077
									73.6	31.6989	18.2129	49.9118	27.0198
									73.7	31.6847	18.2271	49.9118	26.9627
									73.8	31.6704	18.2413	49.9117	26.9056
									73.9	31.6562	18.2555	49.9117	26.8487
									74	31.6421	18.2697	49.9118	26.7919
									74.1	31.6279	18.2839	49.9118	26.7352
									74.2	31.6138	18.298	49.9118	26.6786
									74.3	31.5997	18.3121	49.9118	26.6221
									74.4	31.5856	18.3262	49.9118	26.5657
									74.5	31.5716	18.3403	49.9119	26.5094
									74.6	31.5575	18.3543	49.9118	26.4531
									74.7	31.5435	18.3683	49.9118	26.397
									74.8	31.5295	18.3823	49.9118	26.341
									74.9	31.5156	18.3962	49.9118	26.2851
									75	31.5017	18.4102	49.9119	26.2292
									75.1	31.4878	18.4241	49.9119	26.1735
									75.2	31.4739	18.438	49.9119	26.1179
									75.3	31.46	18.4518	49.9118	26.0623
									75.4	31.4462	18.4657	49.9119	26.0069
									75.5	31.4324	18.4795	49.9119	25.9516
									75.6	31.4186	18.4933	49.9119	25.8963
									75.7	31.4048	18.507	49.9118	25.8412
									75.8	31.3911	18.5208	49.9119	25.7861
									75.9	31.3774	18.5345	49.9119	25.7311
									76	31.3637	18.5482	49.9119	25.6763
									76.1	31.35	18.5618	49.9118	25.6215
									76.2	31.3364	18.5755	49.9119	25.5669
									76.3	31.3228	18.5891	49.9119	25.5123
									76.4	31.3092	18.6027	49.9119	25.4578
									76.5	31.2956	18.6163	49.9119	25.4034
									76.6	31.2821	18.6298	49.9119	25.3491
									76.7	31.2685	18.6434	49.9119	25.295
									76.8	31.2551	18.6569	49.912	25.2409
									76.9	31.2416	18.6703	49.9119	25.1869
									77	31.2281	18.6838	49.9119	25.133
									77.1	31.2147	18.6972	49.9119	25.0792
									77.2	31.2013	18.7106	49.9119	25.0254
									77.3	31.1879	18.724	49.9119	24.9718
									77.4	31.1746	18.7374	49.912	24.9183
									77.5	31.1612	18.7507	49.9119	24.8649
									77.6	31.1479	18.764	49.9119	24.8116
									77.7	31.1347	18.7773	49.912	24.7583
									77.8	31.1214	18.7906	49.912	24.7052
									77.9	31.1082	18.8038	49.912	24.6521
									78	31.0949	18.817	49.9119	24.5992
									78.1	31.0818	18.8302	49.912	24.5463
									78.2	31.0686	18.8434	49.912	24.4936
									78.3	31.0555	18.8565	49.912	24.4409
									78.4	31.0423	18.8696	49.9119	24.3883
									78.5	31.0292	18.8827	49.9119	24.3358
									78.6	31.0162	18.8958	49.912	24.2834
									78.7	31.0031	18.9089	49.912	24.2312
									78.8	30.9901	18.9219	49.912	24.179
									78.9	30.9771	18.9349	49.912	24.1268
									79	30.9641	18.9479	49.912	24.0748
									79.1	30.9512	18.9608	49.912	24.0229
									79.2	30.9382	18.9738	49.912	23.9711
									79.3	30.9253	18.9867	49.912	23.9193
									79.4	30.9124	18.9996	49.912	23.8677
									79.5	30.8996	19.0124	49.912	23.8162
									79.6	30.8867	19.0253	49.912	23.7647
									79.7	30.8739	19.0381	49.912	23.7133
									79.8	30.8611	19.0509	49.912	23.6621
									79.9	30.8484	19.0637	49.9121	23.6109
									80	30.8356	19.0764	49.912	23.5598
									80.1	30.8229	19.0892	49.9121	23.5088
									80.2	30.8102	19.1019	49.9121	23.4579
									80.3	30.7975	19.1145	49.912	23.4071
									80.4	30.7849	19.1272	49.9121	23.3564
									80.5	30.7722	19.1398	49.912	23.3058
									80.6	30.7596	19.1524	49.912	23.2552
									80.7	30.747	19.165	49.912	23.2048
									80.8	30.7345	19.1776	49.9121	23.1544
									80.9	30.7219	19.1902	49.9121	23.1042
									81	30.7094	19.2027	49.9121	23.054
									81.1	30.6969	19.2152	49.9121	23.0039
									81.2	30.6844	19.2276	49.912	22.9539
									81.3	30.672	19.2401	49.9121	22.9041
									81.4	30.6596	19.2525	49.9121	22.8542
									81.5	30.6472	19.2649	49.9121	22.8045
									81.6	30.6348	19.2773	49.9121	22.7549
									81.7	30.6224	19.2897	49.9121	22.7054
									81.8	30.6101	19.302	49.9121	22.6559
									81.9	30.5978	19.3143	49.9121	22.6066
									82	30.5855	19.3266	49.9121	22.5573
									82.1	30.5732	19.3389	49.9121	22.5082
									82.2	30.561	19.3512	49.9122	22.4591
									82.3	30.5487	19.3634	49.9121	22.4101
									82.4	30.5365	19.3756	49.9121	22.3612
									82.5	30.5244	19.3878	49.9122	22.3124
									82.6	30.5122	19.3999	49.9121	22.2637
									82.7	30.5001	19.4121	49.9122	22.215
									82.8	30.488	19.4242	49.9122	22.1665
									82.9	30.4759	19.4363	49.9122	22.118
									83	30.4638	19.4484	49.9122	22.0697
									83.1	30.4518	19.4604	49.9122	22.0214
									83.2	30.4397	19.4724	49.9121	21.9732
									83.3	30.4277	19.4844	49.9121	21.9251
									83.4	30.4158	19.4964	49.9122	21.8771
									83.5	30.4038	19.5084	49.9122	21.8292
									83.6	30.3919	19.5203	49.9122	21.7813
									83.7	30.38	19.5322	49.9122	21.7336
									83.8	30.3681	19.5441	49.9122	21.6859
									83.9	30.3562	19.556	49.9122	21.6384
									84	30.3443	19.5679	49.9122	21.5909
									84.1	30.3325	19.5797	49.9122	21.5435
									84.2	30.3207	19.5915	49.9122	21.4962
									84.3	30.3089	19.6033	49.9122	21.449
									84.4	30.2972	19.615	49.9122	21.4019
									84.5	30.2854	19.6268	49.9122	21.3548
									84.6	30.2737	19.6385	49.9122	21.3079
									84.7	30.262	19.6502	49.9122	21.261
									84.8	30.2504	19.6619	49.9123	21.2142
									84.9	30.2387	19.6735	49.9122	21.1675
									85	30.2271	19.6852	49.9123	21.1209
									85.1	30.2155	19.6968	49.9123	21.0744
									85.2	30.2039	19.7084	49.9123	21.028
									85.3	30.1923	19.7199	49.9122	20.9816
									85.4	30.1808	19.7315	49.9123	20.9354
									85.5	30.1693	19.743	49.9123	20.8892
									85.6	30.1578	19.7545	49.9123	20.8431
									85.7	30.1463	19.766	49.9123	20.7971
									85.8	30.1348	19.7774	49.9122	20.7512
									85.9	30.1234	19.7889	49.9123	20.7054
									86	30.112	19.8003	49.9123	20.6597
									86.1	30.1006	19.8117	49.9123	20.614
									86.2	30.0892	19.8231	49.9123	20.5684
									86.3	30.0779	19.8344	49.9123	20.523
									86.4	30.0666	19.8457	49.9123	20.4776
									86.5	30.0552	19.857	49.9122	20.4323
									86.6	30.044	19.8683	49.9123	20.387
									86.7	30.0327	19.8796	49.9123	20.3419
									86.8	30.0215	19.8908	49.9123	20.2968
									86.9	30.0102	19.9021	49.9123	20.2519
									87	29.999	19.9133	49.9123	20.207
									87.1	29.9879	19.9245	49.9124	20.1622
									87.2	29.9767	19.9356	49.9123	20.1175
									87.3	29.9656	19.9468	49.9124	20.0728
									87.4	29.9545	19.9579	49.9124	20.0283
									87.5	29.9434	19.969	49.9124	19.9838
									87.6	29.9323	19.98	49.9123	19.9394
									87.7	29.9212	19.9911	49.9123	19.8951
									87.8	29.9102	20.0021	49.9123	19.8509
									87.9	29.8992	20.0132	49.9124	19.8068
									88	29.8882	20.0241	49.9123	19.7628
									88.1	29.8772	20.0351	49.9123	19.7188
									88.2	29.8663	20.0461	49.9124	19.6749
									88.3	29.8554	20.057	49.9124	19.6311
									88.4	29.8445	20.0679	49.9124	19.5874
									88.5	29.8336	20.0788	49.9124	19.5438
									88.6	29.8227	20.0897	49.9124	19.5002
									88.7	29.8119	20.1005	49.9124	19.4568
									88.8	29.801	20.1113	49.9123	19.4134
									88.9	29.7902	20.1221	49.9123	19.3701
									89	29.7794	20.1329	49.9123	19.3269
									89.1	29.7687	20.1437	49.9124	19.2838
									89.2	29.7579	20.1544	49.9123	19.2407
									89.3	29.7472	20.1652	49.9124	19.1978
									89.4	29.7365	20.1759	49.9124	19.1549
									89.5	29.7258	20.1866	49.9124	19.1121
									89.6	29.7152	20.1972	49.9124	19.0694
									89.7	29.7045	20.2079	49.9124	19.0267
									89.8	29.6939	20.2185	49.9124	18.9842
									89.9	29.6833	20.2291	49.9124	18.9417
									90	29.6728	20.2397	49.9125	18.8993
									90.1	29.6622	20.2502	49.9124	18.857
									90.2	29.6517	20.2608	49.9125	18.8148
									90.3	29.6411	20.2713	49.9124	18.7726
									90.4	29.6307	20.2818	49.9125	18.7305
									90.5	29.6202	20.2923	49.9125	18.6886
									90.6	29.6097	20.3027	49.9124	18.6466
									90.7	29.5993	20.3132	49.9125	18.6048
									90.8	29.5889	20.3236	49.9125	18.5631
									90.9	29.5785	20.334	49.9125	18.5214
									91	29.5681	20.3444	49.9125	18.4798
									91.1	29.5577	20.3547	49.9124	18.4383
									91.2	29.5474	20.3651	49.9125	18.3969
									91.3	29.5371	20.3754	49.9125	18.3556
									91.4	29.5268	20.3857	49.9125	18.3143
									91.5	29.5165	20.396	49.9125	18.2731
									91.6	29.5063	20.4062	49.9125	18.232
									91.7	29.496	20.4164	49.9124	18.191
									91.8	29.4858	20.4267	49.9125	18.1501
									91.9	29.4756	20.4369	49.9125	18.1092
									92	29.4654	20.447	49.9124	18.0684
									92.1	29.4553	20.4572	49.9125	18.0277
									92.2	29.4451	20.4673	49.9124	17.9871
									92.3	29.435	20.4775	49.9125	17.9465
									92.4	29.4249	20.4876	49.9125	17.9061
									92.5	29.4149	20.4976	49.9125	17.8657
									92.6	29.4048	20.5077	49.9125	17.8254
									92.7	29.3948	20.5178	49.9126	17.7851
									92.8	29.3847	20.5278	49.9125	17.745
									92.9	29.3747	20.5378	49.9125	17.7049
									93	29.3648	20.5478	49.9126	17.6649
									93.1	29.3548	20.5577	49.9125	17.625
									93.2	29.3449	20.5677	49.9126	17.5851
									93.3	29.3349	20.5776	49.9125	17.5454
									93.4	29.325	20.5875	49.9125	17.5057
									93.5	29.3152	20.5974	49.9126	17.4661
									93.6	29.3053	20.6073	49.9126	17.4266
									93.7	29.2954	20.6171	49.9125	17.3871
									93.8	29.2856	20.6269	49.9125	17.3477
									93.9	29.2758	20.6367	49.9125	17.3084
									94	29.266	20.6465	49.9125	17.2692
									94.1	29.2563	20.6563	49.9126	17.2301
									94.2	29.2465	20.666	49.9125	17.191
									94.3	29.2368	20.6758	49.9126	17.152
									94.4	29.2271	20.6855	49.9126	17.1131
									94.5	29.2174	20.6952	49.9126	17.0743
									94.6	29.2077	20.7049	49.9126	17.0355
									94.7	29.1981	20.7145	49.9126	16.9968
									94.8	29.1884	20.7241	49.9125	16.9582
									94.9	29.1788	20.7338	49.9126	16.9197
									95	29.1692	20.7434	49.9126	16.8812
									95.1	29.1597	20.7529	49.9126	16.8429
									95.2	29.1501	20.7625	49.9126	16.8046
									95.3	29.1406	20.772	49.9126	16.7663
									95.4	29.131	20.7816	49.9126	16.7282
									95.5	29.1215	20.7911	49.9126	16.6901
									95.6	29.1121	20.8006	49.9127	16.6521
									95.7	29.1026	20.81	49.9126	16.6142
									95.8	29.0931	20.8195	49.9126	16.5763
									95.9	29.0837	20.8289	49.9126	16.5385
									96	29.0743	20.8383	49.9126	16.5008
									96.1	29.0649	20.8477	49.9126	16.4632
									96.2	29.0556	20.8571	49.9127	16.4257
									96.3	29.0462	20.8664	49.9126	16.3882
									96.4	29.0369	20.8758	49.9127	16.3508
									96.5	29.0276	20.8851	49.9127	16.3135
									96.6	29.0183	20.8944	49.9127	16.2762
									96.7	29.009	20.9037	49.9127	16.239
									96.8	28.9997	20.9129	49.9126	16.2019
									96.9	28.9905	20.9222	49.9127	16.1649
									97	28.9813	20.9314	49.9127	16.1279
									97.1	28.9721	20.9406	49.9127	16.0911
									97.2	28.9629	20.9498	49.9127	16.0542
									97.3	28.9537	20.959	49.9127	16.0175
									97.4	28.9446	20.9681	49.9127	15.9808
									97.5	28.9354	20.9772	49.9126	15.9443
									97.6	28.9263	20.9863	49.9126	15.9077
									97.7	28.9172	20.9954	49.9126	15.8713
									97.8	28.9082	21.0045	49.9127	15.8349
									97.9	28.8991	21.0136	49.9127	15.7986
									98	28.8901	21.0226	49.9127	15.7624
									98.1	28.881	21.0316	49.9126	15.7262
									98.2	28.872	21.0407	49.9127	15.6902
									98.3	28.8631	21.0496	49.9127	15.6542
									98.4	28.8541	21.0586	49.9127	15.6182
									98.5	28.8451	21.0676	49.9127	15.5824
									98.6	28.8362	21.0765	49.9127	15.5466
									98.7	28.8273	21.0854	49.9127	15.5109
									98.8	28.8184	21.0943	49.9127	15.4752
									98.9	28.8095	21.1032	49.9127	15.4396
									99	28.8007	21.1121	49.9128	15.4041
									99.1	28.7918	21.1209	49.9127	15.3687
									99.2	28.783	21.1297	49.9127	15.3333
									99.3	28.7742	21.1385	49.9127	15.298
									99.4	28.7654	21.1473	49.9127	15.2628
									99.5	28.7566	21.1561	49.9127	15.2277
									99.6	28.7479	21.1648	49.9127	15.1926
									99.7	28.7392	21.1736	49.9128	15.1576
									99.8	28.7304	21.1823	49.9127	15.1227
									99.9	28.7217	21.191	49.9127	15.0878
									100	28.7131	21.1997	49.9128	15.053
									100.1	28.7044	21.2084	49.9128	15.0183
									100.2	28.6958	21.217	49.9128	14.9836
									100.3	28.6871	21.2256	49.9127	14.949
									100.4	28.6785	21.2343	49.9128	14.9145
									100.5	28.6699	21.2428	49.9127	14.8801
									100.6	28.6613	21.2514	49.9127	14.8457
									100.7	28.6528	21.26	49.9128	14.8114
									100.8	28.6442	21.2685	49.9127	14.7772
									100.9	28.6357	21.2771	49.9128	14.743
									101	28.6272	21.2856	49.9128	14.7089
									101.1	28.6187	21.2941	49.9128	14.6749
									101.2	28.6102	21.3025	49.9127	14.641
									101.3	28.6018	21.311	49.9128	14.6071
									101.4	28.5934	21.3194	49.9128	14.5733
									101.5	28.5849	21.3279	49.9128	14.5395
									101.6	28.5765	21.3363	49.9128	14.5058
									101.7	28.5681	21.3447	49.9128	14.4722
									101.8	28.5598	21.353	49.9128	14.4387
									101.9	28.5514	21.3614	49.9128	14.4052
									102	28.5431	21.3697	49.9128	14.3718
									102.1	28.5348	21.378	49.9128	14.3385
									102.2	28.5265	21.3863	49.9128	14.3052
									102.3	28.5182	21.3946	49.9128	14.272
									102.4	28.5099	21.4029	49.9128	14.2389
									102.5	28.5017	21.4112	49.9129	14.2058
									102.6	28.4934	21.4194	49.9128	14.1728
									102.7	28.4852	21.4276	49.9128	14.1399
									102.8	28.477	21.4358	49.9128	14.107
									102.9	28.4688	21.444	49.9128	14.0742
									103	28.4607	21.4522	49.9129	14.0415
									103.1	28.4525	21.4603	49.9128	14.0088
									103.2	28.4444	21.4685	49.9129	13.9762
									103.3	28.4363	21.4766	49.9129	13.9437
									103.4	28.4282	21.4847	49.9129	13.9113
									103.5	28.4201	21.4928	49.9129	13.8789
									103.6	28.412	21.5008	49.9128	13.8465
									103.7	28.404	21.5089	49.9129	13.8143
									103.8	28.3959	21.5169	49.9128	13.7821
									103.9	28.3879	21.5249	49.9128	13.75
									104	28.3799	21.5329	49.9128	13.7179
									104.1	28.372	21.5409	49.9129	13.6859
									104.2	28.364	21.5489	49.9129	13.654
									104.3	28.356	21.5568	49.9128	13.6221
									104.4	28.3481	21.5648	49.9129	13.5903
									104.5	28.3402	21.5727	49.9129	13.5586
									104.6	28.3323	21.5806	49.9129	13.5269
									104.7	28.3244	21.5885	49.9129	13.4953
									104.8	28.3165	21.5964	49.9129	13.4638
									104.9	28.3087	21.6042	49.9129	13.4323
									105	28.3008	21.6121	49.9129	13.4009
									105.1	28.293	21.6199	49.9129	13.3696
									105.2	28.2852	21.6277	49.9129	13.3383
									105.3	28.2774	21.6355	49.9129	13.3071
									105.4	28.2697	21.6432	49.9129	13.276
									105.5	28.2619	21.651	49.9129	13.2449
									105.6	28.2542	21.6587	49.9129	13.2139
									105.7	28.2464	21.6665	49.9129	13.1829
									105.8	28.2387	21.6742	49.9129	13.152
									105.9	28.2311	21.6819	49.913	13.1212
									106	28.2234	21.6895	49.9129	13.0905
									106.1	28.2157	21.6972	49.9129	13.0598
									106.2	28.2081	21.7049	49.913	13.0291
									106.3	28.2005	21.7125	49.913	12.9986
									106.4	28.1928	21.7201	49.9129	12.9681
									106.5	28.1852	21.7277	49.9129	12.9376
									106.6	28.1777	21.7353	49.913	12.9073
									106.7	28.1701	21.7428	49.9129	12.8769
									106.8	28.1626	21.7504	49.913	12.8467
									106.9	28.155	21.7579	49.9129	12.8165
									107	28.1475	21.7654	49.9129	12.7864
									107.1	28.14	21.7729	49.9129	12.7563
									107.2	28.1325	21.7804	49.9129	12.7263
									107.3	28.1251	21.7879	49.913	12.6964
									107.4	28.1176	21.7954	49.913	12.6665
									107.5	28.1102	21.8028	49.913	12.6367
									107.6	28.1027	21.8102	49.9129	12.607
									107.7	28.0953	21.8176	49.9129	12.5773
									107.8	28.0879	21.825	49.9129	12.5477
									107.9	28.0806	21.8324	49.913	12.5181
									108	28.0732	21.8398	49.913	12.4886
									108.1	28.0659	21.8471	49.913	12.4592
									108.2	28.0585	21.8544	49.9129	12.4298
									108.3	28.0512	21.8618	49.913	12.4005
									108.4	28.0439	21.8691	49.913	12.3712
									108.5	28.0366	21.8764	49.913	12.3421
									108.6	28.0294	21.8836	49.913	12.3129
									108.7	28.0221	21.8909	49.913	12.2839
									108.8	28.0149	21.8981	49.913	12.2549
									108.9	28.0077	21.9053	49.913	12.2259
									109	28.0005	21.9126	49.9131	12.197
									109.1	27.9933	21.9197	49.913	12.1682
									109.2	27.9861	21.9269	49.913	12.1394
									109.3	27.9789	21.9341	49.913	12.1107
									109.4	27.9718	21.9412	49.913	12.0821
									109.5	27.9647	21.9484	49.9131	12.0535
									109.6	27.9575	21.9555	49.913	12.025
									109.7	27.9504	21.9626	49.913	11.9966
									109.8	27.9433	21.9697	49.913	11.9682
									109.9	27.9363	21.9768	49.9131	11.9398
									110	27.9292	21.9838	49.913	11.9115
									110.1	27.9222	21.9909	49.9131	11.8833
									110.2	27.9152	21.9979	49.9131	11.8552
									110.3	27.9081	22.0049	49.913	11.8271
									110.4	27.9011	22.0119	49.913	11.799
									110.5	27.8942	22.0189	49.9131	11.771
									110.6	27.8872	22.0259	49.9131	11.7431
									110.7	27.8802	22.0328	49.913	11.7153
									110.8	27.8733	22.0397	49.913	11.6875
									110.9	27.8664	22.0467	49.9131	11.6597
									111	27.8595	22.0536	49.9131	11.632
									111.1	27.8526	22.0605	49.9131	11.6044
									111.2	27.8457	22.0674	49.9131	11.5768
									111.3	27.8388	22.0742	49.913	11.5493
									111.4	27.832	22.0811	49.9131	11.5219
									111.5	27.8252	22.0879	49.9131	11.4945
									111.6	27.8183	22.0947	49.913	11.4671
									111.7	27.8115	22.1015	49.913	11.4399
									111.8	27.8047	22.1083	49.913	11.4127
									111.9	27.798	22.1151	49.9131	11.3855
									112	27.7912	22.1219	49.9131	11.3584
									112.1	27.7845	22.1286	49.9131	11.3314
									112.2	27.7777	22.1354	49.9131	11.3044
									112.3	27.771	22.1421	49.9131	11.2774
									112.4	27.7643	22.1488	49.9131	11.2506
									112.5	27.7576	22.1555	49.9131	11.2238
									112.6	27.7509	22.1622	49.9131	11.197
									112.7	27.7443	22.1688	49.9131	11.1703
									112.8	27.7376	22.1755	49.9131	11.1437
									112.9	27.731	22.1821	49.9131	11.1171
									113	27.7244	22.1887	49.9131	11.0905
									113.1	27.7178	22.1953	49.9131	11.0641
									113.2	27.7112	22.2019	49.9131	11.0377
									113.3	27.7046	22.2085	49.9131	11.0113
									113.4	27.698	22.2151	49.9131	10.985
									113.5	27.6915	22.2216	49.9131	10.9588
									113.6	27.685	22.2282	49.9132	10.9326
									113.7	27.6784	22.2347	49.9131	10.9064
									113.8	27.6719	22.2412	49.9131	10.8804
									113.9	27.6654	22.2477	49.9131	10.8543
									114	27.659	22.2542	49.9132	10.8284
									114.1	27.6525	22.2606	49.9131	10.8025
									114.2	27.646	22.2671	49.9131	10.7766
									114.3	27.6396	22.2735	49.9131	10.7508
									114.4	27.6332	22.28	49.9132	10.7251
									114.5	27.6268	22.2864	49.9132	10.6994
									114.6	27.6204	22.2928	49.9132	10.6738
									114.7	27.614	22.2992	49.9132	10.6482
									114.8	27.6076	22.3055	49.9131	10.6227
									114.9	27.6013	22.3119	49.9132	10.5972
									115	27.5949	22.3182	49.9131	10.5718
									115.1	27.5886	22.3246	49.9132	10.5464
									115.2	27.5823	22.3309	49.9132	10.5211
									115.3	27.576	22.3372	49.9132	10.4959
									115.4	27.5697	22.3435	49.9132	10.4707
									115.5	27.5634	22.3497	49.9131	10.4455
									115.6	27.5572	22.356	49.9132	10.4205
									115.7	27.5509	22.3622	49.9131	10.3954
									115.8	27.5447	22.3685	49.9132	10.3705
									115.9	27.5385	22.3747	49.9132	10.3455
									116	27.5323	22.3809	49.9132	10.3207
									116.1	27.5261	22.3871	49.9132	10.2959
									116.2	27.5199	22.3933	49.9132	10.2711
									116.3	27.5137	22.3994	49.9131	10.2464
									116.4	27.5076	22.4056	49.9132	10.2217
									116.5	27.5015	22.4117	49.9132	10.1971
									116.6	27.4953	22.4179	49.9132	10.1726
									116.7	27.4892	22.424	49.9132	10.1481
									116.8	27.4831	22.4301	49.9132	10.1237
									116.9	27.477	22.4362	49.9132	10.0993
									117	27.471	22.4422	49.9132	10.0749
									117.1	27.4649	22.4483	49.9132	10.0507
									117.2	27.4589	22.4543	49.9132	10.0264
									117.3	27.4528	22.4604	49.9132	10.0023
									117.4	27.4468	22.4664	49.9132	9.9781
									117.5	27.4408	22.4724	49.9132	9.9541
									117.6	27.4348	22.4784	49.9132	9.9301
									117.7	27.4288	22.4844	49.9132	9.9061
									117.8	27.4229	22.4904	49.9133	9.8822
									117.9	27.4169	22.4963	49.9132	9.8583
									118	27.411	22.5023	49.9133	9.8345
									118.1	27.405	22.5082	49.9132	9.8107
									118.2	27.3991	22.5141	49.9132	9.787
									118.3	27.3932	22.52	49.9132	9.7634
									118.4	27.3873	22.5259	49.9132	9.7398
									118.5	27.3815	22.5318	49.9133	9.7162
									118.6	27.3756	22.5376	49.9132	9.6927
									118.7	27.3697	22.5435	49.9132	9.6693
									118.8	27.3639	22.5493	49.9132	9.6459
									118.9	27.3581	22.5552	49.9133	9.6225
									119	27.3523	22.561	49.9133	9.5993
									119.1	27.3465	22.5668	49.9133	9.576
									119.2	27.3407	22.5726	49.9133	9.5528
									119.3	27.3349	22.5783	49.9132	9.5297
									119.4	27.3292	22.5841	49.9133	9.5066
									119.5	27.3234	22.5899	49.9133	9.4835
									119.6	27.3177	22.5956	49.9133	9.4606
									119.7	27.3119	22.6013	49.9132	9.4376
									119.8	27.3062	22.607	49.9132	9.4147
									119.9	27.3005	22.6127	49.9132	9.3919
									120	27.2948	22.6184	49.9132	9.3691
									120.1	27.2892	22.6241	49.9133	9.3464
									120.2	27.2835	22.6298	49.9133	9.3237
									120.3	27.2779	22.6354	49.9133	9.301
									120.4	27.2722	22.6411	49.9133	9.2784
									120.5	27.2666	22.6467	49.9133	9.2559
									120.6	27.261	22.6523	49.9133	9.2334
									120.7	27.2554	22.6579	49.9133	9.211
									120.8	27.2498	22.6635	49.9133	9.1886
									120.9	27.2442	22.6691	49.9133	9.1662
									121	27.2387	22.6746	49.9133	9.1439
									121.1	27.2331	22.6802	49.9133	9.1217
									121.2	27.2276	22.6857	49.9133	9.0995
									121.3	27.2221	22.6913	49.9134	9.0773
									121.4	27.2165	22.6968	49.9133	9.0553
									121.5	27.211	22.7023	49.9133	9.0332
									121.6	27.2055	22.7078	49.9133	9.0112
									121.7	27.2001	22.7132	49.9133	8.9892
									121.8	27.1946	22.7187	49.9133	8.9673
									121.9	27.1892	22.7242	49.9134	8.9455
									122	27.1837	22.7296	49.9133	8.9237
									122.1	27.1783	22.735	49.9133	8.9019
									122.2	27.1729	22.7405	49.9134	8.8802
									122.3	27.1675	22.7459	49.9134	8.8586
									122.4	27.1621	22.7513	49.9134	8.8369
									122.5	27.1567	22.7566	49.9133	8.8154
									122.6	27.1513	22.762	49.9133	8.7939
									122.7	27.146	22.7674	49.9134	8.7724
									122.8	27.1406	22.7727	49.9133	8.751
									122.9	27.1353	22.7781	49.9134	8.7296
									123	27.13	22.7834	49.9134	8.7082
									123.1	27.1246	22.7887	49.9133	8.687
									123.2	27.1193	22.794	49.9133	8.6657
									123.3	27.1141	22.7993	49.9134	8.6445
									123.4	27.1088	22.8046	49.9134	8.6234
									123.5	27.1035	22.8098	49.9133	8.6023
									123.6	27.0983	22.8151	49.9134	8.5813
									123.7	27.093	22.8203	49.9133	8.5603
									123.8	27.0878	22.8256	49.9134	8.5393
									123.9	27.0826	22.8308	49.9134	8.5184
									124	27.0774	22.836	49.9134	8.4975
									124.1	27.0722	22.8412	49.9134	8.4767
									124.2	27.067	22.8464	49.9134	8.456
									124.3	27.0618	22.8515	49.9133	8.4352
									124.4	27.0567	22.8567	49.9134	8.4146
									124.5	27.0515	22.8618	49.9133	8.3939
									124.6	27.0464	22.867	49.9134	8.3733
									124.7	27.0413	22.8721	49.9134	8.3528
									124.8	27.0362	22.8772	49.9134	8.3323
									124.9	27.0311	22.8823	49.9134	8.3119
									125	27.026	22.8874	49.9134	8.2915
									125.1	27.0209	22.8925	49.9134	8.2711
									125.2	27.0158	22.8976	49.9134	8.2508
									125.3	27.0108	22.9026	49.9134	8.2305
									125.4	27.0057	22.9077	49.9134	8.2103
									125.5	27.0007	22.9127	49.9134	8.1901
									125.6	26.9957	22.9177	49.9134	8.17
									125.7	26.9906	22.9227	49.9133	8.1499
									125.8	26.9856	22.9277	49.9133	8.1299
									125.9	26.9807	22.9327	49.9134	8.1099
									126	26.9757	22.9377	49.9134	8.0899
									126.1	26.9707	22.9427	49.9134	8.07
									126.2	26.9658	22.9476	49.9134	8.0502
									126.3	26.9608	22.9526	49.9134	8.0304
									126.4	26.9559	22.9575	49.9134	8.0106
									126.5	26.951	22.9625	49.9135	7.9909
									126.6	26.946	22.9674	49.9134	7.9712
									126.7	26.9411	22.9723	49.9134	7.9515
									126.8	26.9363	22.9772	49.9135	7.9319
									126.9	26.9314	22.982	49.9134	7.9124
									127	26.9265	22.9869	49.9134	7.8929
									127.1	26.9217	22.9918	49.9135	7.8734
									127.2	26.9168	22.9966	49.9134	7.854
									127.3	26.912	23.0015	49.9135	7.8346
									127.4	26.9071	23.0063	49.9134	7.8153
									127.5	26.9023	23.0111	49.9134	7.796
									127.6	26.8975	23.0159	49.9134	7.7767
									127.7	26.8927	23.0207	49.9134	7.7575
									127.8	26.888	23.0255	49.9135	7.7384
									127.9	26.8832	23.0302	49.9134	7.7193
									128	26.8784	23.035	49.9134	7.7002
									128.1	26.8737	23.0398	49.9135	7.6811
									128.2	26.8689	23.0445	49.9134	7.6622
									128.3	26.8642	23.0492	49.9134	7.6432
									128.4	26.8595	23.0539	49.9134	7.6243
									128.5	26.8548	23.0587	49.9135	7.6054
									128.6	26.8501	23.0634	49.9135	7.5866
									128.7	26.8454	23.068	49.9134	7.5679
									128.8	26.8407	23.0727	49.9134	7.5491
									128.9	26.8361	23.0774	49.9135	7.5304
									129	26.8314	23.082	49.9134	7.5118
									129.1	26.8268	23.0867	49.9135	7.4932
									129.2	26.8221	23.0913	49.9134	7.4746
									129.3	26.8175	23.0959	49.9134	7.4561
									129.4	26.8129	23.1006	49.9135	7.4376
									129.5	26.8083	23.1052	49.9135	7.4192
									129.6	26.8037	23.1097	49.9134	7.4008
									129.7	26.7991	23.1143	49.9134	7.3824
									129.8	26.7946	23.1189	49.9135	7.3641
									129.9	26.79	23.1235	49.9135	7.3458
									130	26.7855	23.128	49.9135	7.3276
									130.1	26.7809	23.1326	49.9135	7.3094
									130.2	26.7764	23.1371	49.9135	7.2912
									130.3	26.7719	23.1416	49.9135	7.2731
									130.4	26.7674	23.1461	49.9135	7.2551
									130.5	26.7629	23.1506	49.9135	7.237
									130.6	26.7584	23.1551	49.9135	7.219
									130.7	26.7539	23.1596	49.9135	7.2011
									130.8	26.7494	23.1641	49.9135	7.1832
									130.9	26.745	23.1685	49.9135	7.1653
									131	26.7405	23.173	49.9135	7.1475
									131.1	26.7361	23.1774	49.9135	7.1297
									131.2	26.7317	23.1818	49.9135	7.112
									131.3	26.7272	23.1863	49.9135	7.0943
									131.4	26.7228	23.1907	49.9135	7.0766
									131.5	26.7184	23.1951	49.9135	7.059
									131.6	26.7141	23.1994	49.9135	7.0414
									131.7	26.7097	23.2038	49.9135	7.0239
									131.8	26.7053	23.2082	49.9135	7.0063
									131.9	26.701	23.2126	49.9136	6.9889
									132	26.6966	23.2169	49.9135	6.9715
									132.1	26.6923	23.2212	49.9135	6.9541
									132.2	26.6879	23.2256	49.9135	6.9367
									132.3	26.6836	23.2299	49.9135	6.9194
									132.4	26.6793	23.2342	49.9135	6.9022
									132.5	26.675	23.2385	49.9135	6.8849
									132.6	26.6707	23.2428	49.9135	6.8677
									132.7	26.6664	23.2471	49.9135	6.8506
									132.8	26.6622	23.2513	49.9135	6.8335
									132.9	26.6579	23.2556	49.9135	6.8164
									133	26.6537	23.2599	49.9136	6.7994
									133.1	26.6494	23.2641	49.9135	6.7824
									133.2	26.6452	23.2683	49.9135	6.7654
									133.3	26.641	23.2726	49.9136	6.7485
									133.4	26.6368	23.2768	49.9136	6.7316
									133.5	26.6326	23.281	49.9136	6.7148
									133.6	26.6284	23.2852	49.9136	6.698
									133.7	26.6242	23.2893	49.9135	6.6812
									133.8	26.62	23.2935	49.9135	6.6645
									133.9	26.6159	23.2977	49.9136	6.6478
									134	26.6117	23.3018	49.9135	6.6312
									134.1	26.6076	23.306	49.9136	6.6146
									134.2	26.6034	23.3101	49.9135	6.598
									134.3	26.5993	23.3143	49.9136	6.5815
									134.4	26.5952	23.3184	49.9136	6.565
									134.5	26.5911	23.3225	49.9136	6.5485
									134.6	26.587	23.3266	49.9136	6.5321
									134.7	26.5829	23.3307	49.9136	6.5157
									134.8	26.5788	23.3347	49.9135	6.4994
									134.9	26.5747	23.3388	49.9135	6.483
									135	26.5707	23.3429	49.9136	6.4668
									135.1	26.5666	23.3469	49.9135	6.4505
									135.2	26.5626	23.351	49.9136	6.4343
									135.3	26.5586	23.355	49.9136	6.4182
									135.4	26.5545	23.359	49.9135	6.4021
									135.5	26.5505	23.363	49.9135	6.386
									135.6	26.5465	23.3671	49.9136	6.3699
									135.7	26.5425	23.3711	49.9136	6.3539
									135.8	26.5385	23.375	49.9135	6.3379
									135.9	26.5346	23.379	49.9136	6.322
									136	26.5306	23.383	49.9136	6.3061
									136.1	26.5266	23.3869	49.9135	6.2902
									136.2	26.5227	23.3909	49.9136	6.2744
									136.3	26.5187	23.3948	49.9135	6.2586
									136.4	26.5148	23.3988	49.9136	6.2429
									136.5	26.5109	23.4027	49.9136	6.2271
									136.6	26.507	23.4066	49.9136	6.2115
									136.7	26.5031	23.4105	49.9136	6.1958
									136.8	26.4992	23.4144	49.9136	6.1802
									136.9	26.4953	23.4183	49.9136	6.1646
									137	26.4914	23.4222	49.9136	6.1491
									137.1	26.4875	23.4261	49.9136	6.1336
									137.2	26.4837	23.4299	49.9136	6.1181
									137.3	26.4798	23.4338	49.9136	6.1027
									137.4	26.476	23.4376	49.9136	6.0873
									137.5	26.4722	23.4414	49.9136	6.0719
									137.6	26.4683	23.4453	49.9136	6.0566
									137.7	26.4645	23.4491	49.9136	6.0413
									137.8	26.4607	23.4529	49.9136	6.026
									137.9	26.4569	23.4567	49.9136	6.0108
									138	26.4531	23.4605	49.9136	5.9956
									138.1	26.4493	23.4643	49.9136	5.9805
									138.2	26.4456	23.468	49.9136	5.9654
									138.3	26.4418	23.4718	49.9136	5.9503
									138.4	26.438	23.4756	49.9136	5.9352
									138.5	26.4343	23.4793	49.9136	5.9202
									138.6	26.4306	23.483	49.9136	5.9052
									138.7	26.4268	23.4868	49.9136	5.8903
									138.8	26.4231	23.4905	49.9136	5.8754
									138.9	26.4194	23.4942	49.9136	5.8605
									139	26.4157	23.4979	49.9136	5.8457
									139.1	26.412	23.5016	49.9136	5.8309
									139.2	26.4083	23.5053	49.9136	5.8161
									139.3	26.4046	23.509	49.9136	5.8014
									139.4	26.401	23.5126	49.9136	5.7867
									139.5	26.3973	23.5163	49.9136	5.772
									139.6	26.3937	23.52	49.9137	5.7574
									139.7	26.39	23.5236	49.9136	5.7428
									139.8	26.3864	23.5272	49.9136	5.7282
									139.9	26.3828	23.5309	49.9137	5.7137
									140	26.3791	23.5345	49.9136	5.6992
									140.1	26.3755	23.5381	49.9136	5.6847
									140.2	26.3719	23.5417	49.9136	5.6703
									140.3	26.3683	23.5453	49.9136	5.6559
									140.4	26.3648	23.5489	49.9137	5.6415
									140.5	26.3612	23.5525	49.9137	5.6272
									140.6	26.3576	23.556	49.9136	5.6129
									140.7	26.3541	23.5596	49.9137	5.5986
									140.8	26.3505	23.5631	49.9136	5.5844
									140.9	26.347	23.5667	49.9137	5.5702
									141	26.3434	23.5702	49.9136	5.556
									141.1	26.3399	23.5738	49.9137	5.5419
									141.2	26.3364	23.5773	49.9137	5.5278
									141.3	26.3329	23.5808	49.9137	5.5137
									141.4	26.3294	23.5843	49.9137	5.4997
									141.5	26.3259	23.5878	49.9137	5.4856
									141.6	26.3224	23.5913	49.9137	5.4717
									141.7	26.3189	23.5948	49.9137	5.4577
									141.8	26.3154	23.5982	49.9136	5.4438
									141.9	26.312	23.6017	49.9137	5.43
									142	26.3085	23.6051	49.9136	5.4161
									142.1	26.3051	23.6086	49.9137	5.4023
									142.2	26.3016	23.612	49.9136	5.3885
									142.3	26.2982	23.6155	49.9137	5.3748
									142.4	26.2948	23.6189	49.9137	5.3611
									142.5	26.2914	23.6223	49.9137	5.3474
									142.6	26.288	23.6257	49.9137	5.3337
									142.7	26.2846	23.6291	49.9137	5.3201
									142.8	26.2812	23.6325	49.9137	5.3065
									142.9	26.2778	23.6359	49.9137	5.293
									143	26.2744	23.6393	49.9137	5.2795
									143.1	26.2711	23.6426	49.9137	5.266
									143.2	26.2677	23.646	49.9137	5.2525
									143.3	26.2643	23.6493	49.9136	5.2391
									143.4	26.261	23.6527	49.9137	5.2257
									143.5	26.2577	23.656	49.9137	5.2123
									143.6	26.2543	23.6593	49.9136	5.199
									143.7	26.251	23.6627	49.9137	5.1857
									143.8	26.2477	23.666	49.9137	5.1724
									143.9	26.2444	23.6693	49.9137	5.1592
									144	26.2411	23.6726	49.9137	5.1459
									144.1	26.2378	23.6759	49.9137	5.1328
									144.2	26.2345	23.6792	49.9137	5.1196
									144.3	26.2313	23.6824	49.9137	5.1065
									144.4	26.228	23.6857	49.9137	5.0934
									144.5	26.2247	23.689	49.9137	5.0804
									144.6	26.2215	23.6922	49.9137	5.0673
									144.7	26.2183	23.6954	49.9137	5.0543
									144.8	26.215	23.6987	49.9137	5.0414
									144.9	26.2118	23.7019	49.9137	5.0284
									145	26.2086	23.7051	49.9137	5.0155
									145.1	26.2054	23.7084	49.9138	5.0026
									145.2	26.2022	23.7116	49.9138	4.9898
									145.3	26.199	23.7148	49.9138	4.977
									145.4	26.1958	23.7179	49.9137	4.9642
									145.5	26.1926	23.7211	49.9137	4.9514
									145.6	26.1894	23.7243	49.9137	4.9387
									145.7	26.1862	23.7275	49.9137	4.926
									145.8	26.1831	23.7306	49.9137	4.9134
									145.9	26.1799	23.7338	49.9137	4.9007
									146	26.1768	23.7369	49.9137	4.8881
									146.1	26.1736	23.7401	49.9137	4.8755
									146.2	26.1705	23.7432	49.9137	4.863
									146.3	26.1674	23.7463	49.9137	4.8505
									146.4	26.1643	23.7495	49.9138	4.838
									146.5	26.1612	23.7526	49.9138	4.8255
									146.6	26.1581	23.7557	49.9138	4.8131
									146.7	26.155	23.7588	49.9138	4.8007
									146.8	26.1519	23.7618	49.9137	4.7883
									146.9	26.1488	23.7649	49.9137	4.776
									147	26.1457	23.768	49.9137	4.7637
									147.1	26.1427	23.7711	49.9138	4.7514
									147.2	26.1396	23.7741	49.9137	4.7391
									147.3	26.1366	23.7772	49.9138	4.7269
									147.4	26.1335	23.7802	49.9137	4.7147
									147.5	26.1305	23.7833	49.9138	4.7025
									147.6	26.1274	23.7863	49.9137	4.6904
									147.7	26.1244	23.7893	49.9137	4.6783
									147.8	26.1214	23.7923	49.9137	4.6662
									147.9	26.1184	23.7953	49.9137	4.6541
									148	26.1154	23.7983	49.9137	4.6421
									148.1	26.1124	23.8013	49.9137	4.6301
									148.2	26.1094	23.8043	49.9137	4.6181
									148.3	26.1064	23.8073	49.9137	4.6062
									148.4	26.1035	23.8103	49.9138	4.5943
									148.5	26.1005	23.8133	49.9138	4.5824
									148.6	26.0975	23.8162	49.9137	4.5705
									148.7	26.0946	23.8192	49.9138	4.5587
									148.8	26.0916	23.8221	49.9137	4.5469
									148.9	26.0887	23.8251	49.9138	4.5351
									149	26.0858	23.828	49.9138	4.5234
									149.1	26.0828	23.8309	49.9137	4.5117
									149.2	26.0799	23.8338	49.9137	4.5
									149.3	26.077	23.8367	49.9137	4.4883
									149.4	26.0741	23.8396	49.9137	4.4767
									149.5	26.0712	23.8425	49.9137	4.465
									149.6	26.0683	23.8454	49.9137	4.4535
									149.7	26.0654	23.8483	49.9137	4.4419
									149.8	26.0626	23.8512	49.9138	4.4304
									149.9	26.0597	23.8541	49.9138	4.4189
									150	26.0568	23.8569	49.9137	4.4074
									150.1	26.054	23.8598	49.9138	4.396
									150.2	26.0511	23.8626	49.9137	4.3845
									150.3	26.0483	23.8655	49.9138	4.3732
									150.4	26.0455	23.8683	49.9138	4.3618
									150.5	26.0426	23.8712	49.9138	4.3504
									150.6	26.0398	23.874	49.9138	4.3391
									150.7	26.037	23.8768	49.9138	4.3279
									150.8	26.0342	23.8796	49.9138	4.3166
									150.9	26.0314	23.8824	49.9138	4.3054
									151	26.0286	23.8852	49.9138	4.2942
									151.1	26.0258	23.888	49.9138	4.283
									151.2	26.023	23.8908	49.9138	4.2718
									151.3	26.0202	23.8936	49.9138	4.2607
									151.4	26.0175	23.8963	49.9138	4.2496
									151.5	26.0147	23.8991	49.9138	4.2385
									151.6	26.0119	23.9018	49.9137	4.2275
									151.7	26.0092	23.9046	49.9138	4.2165
									151.8	26.0064	23.9073	49.9137	4.2055
									151.9	26.0037	23.9101	49.9138	4.1945
									152	26.001	23.9128	49.9138	4.1835
									152.1	25.9983	23.9155	49.9138	4.1726
									152.2	25.9955	23.9183	49.9138	4.1617
									152.3	25.9928	23.921	49.9138	4.1509
									152.4	25.9901	23.9237	49.9138	4.14
									152.5	25.9874	23.9264	49.9138	4.1292
									152.6	25.9847	23.9291	49.9138	4.1184
									152.7	25.982	23.9318	49.9138	4.1077
									152.8	25.9794	23.9344	49.9138	4.0969
									152.9	25.9767	23.9371	49.9138	4.0862
									153	25.974	23.9398	49.9138	4.0755
									153.1	25.9714	23.9424	49.9138	4.0649
									153.2	25.9687	23.9451	49.9138	4.0542
									153.3	25.9661	23.9477	49.9138	4.0436
									153.4	25.9634	23.9504	49.9138	4.033
									153.5	25.9608	23.953	49.9138	4.0225
									153.6	25.9582	23.9556	49.9138	4.0119
									153.7	25.9555	23.9583	49.9138	4.0014
									153.8	25.9529	23.9609	49.9138	3.9909
									153.9	25.9503	23.9635	49.9138	3.9805
									154	25.9477	23.9661	49.9138	3.9701
									154.1	25.9451	23.9687	49.9138	3.9596
									154.2	25.9425	23.9713	49.9138	3.9493
									154.3	25.9399	23.9739	49.9138	3.9389
									154.4	25.9374	23.9765	49.9139	3.9286
									154.5	25.9348	23.979	49.9138	3.9182
									154.6	25.9322	23.9816	49.9138	3.908
									154.7	25.9297	23.9842	49.9139	3.8977
									154.8	25.9271	23.9867	49.9138	3.8875
									154.9	25.9246	23.9893	49.9139	3.8772
									155	25.922	23.9918	49.9138	3.8671
									155.1	25.9195	23.9944	49.9139	3.8569
									155.2	25.9169	23.9969	49.9138	3.8467
									155.3	25.9144	23.9994	49.9138	3.8366
									155.4	25.9119	24.0019	49.9138	3.8265
									155.5	25.9094	24.0044	49.9138	3.8165
									155.6	25.9069	24.007	49.9139	3.8064
									155.7	25.9044	24.0095	49.9139	3.7964
									155.8	25.9019	24.0119	49.9138	3.7864
									155.9	25.8994	24.0144	49.9138	3.7764
									156	25.8969	24.0169	49.9138	3.7665
									156.1	25.8944	24.0194	49.9138	3.7565
									156.2	25.892	24.0219	49.9139	3.7466
									156.3	25.8895	24.0243	49.9138	3.7368
									156.4	25.887	24.0268	49.9138	3.7269
									156.5	25.8846	24.0293	49.9139	3.7171
									156.6	25.8821	24.0317	49.9138	3.7073
									156.7	25.8797	24.0341	49.9138	3.6975
									156.8	25.8773	24.0366	49.9139	3.6877
									156.9	25.8748	24.039	49.9138	3.678
									157	25.8724	24.0414	49.9138	3.6683
									157.1	25.87	24.0439	49.9139	3.6586
									157.2	25.8676	24.0463	49.9139	3.6489
									157.3	25.8652	24.0487	49.9139	3.6393
									157.4	25.8628	24.0511	49.9139	3.6296
									157.5	25.8604	24.0535	49.9139	3.62
									157.6	25.858	24.0559	49.9139	3.6105
									157.7	25.8556	24.0583	49.9139	3.6009
									157.8	25.8532	24.0606	49.9138	3.5914
									157.9	25.8509	24.063	49.9139	3.5819
									158	25.8485	24.0654	49.9139	3.5724
									158.1	25.8461	24.0677	49.9138	3.5629
									158.2	25.8438	24.0701	49.9139	3.5535
									158.3	25.8414	24.0724	49.9138	3.5441
									158.4	25.8391	24.0748	49.9139	3.5347
									158.5	25.8367	24.0771	49.9138	3.5253
									158.6	25.8344	24.0795	49.9139	3.5159
									158.7	25.8321	24.0818	49.9139	3.5066
									158.8	25.8298	24.0841	49.9139	3.4973
									158.9	25.8274	24.0864	49.9138	3.488
									159	25.8251	24.0887	49.9138	3.4788
									159.1	25.8228	24.091	49.9138	3.4695
									159.2	25.8205	24.0933	49.9138	3.4603
									159.3	25.8182	24.0956	49.9138	3.4511
									159.4	25.8159	24.0979	49.9138	3.4419
									159.5	25.8137	24.1002	49.9139	3.4328
									159.6	25.8114	24.1025	49.9139	3.4237
									159.7	25.8091	24.1048	49.9139	3.4146
									159.8	25.8068	24.107	49.9138	3.4055
									159.9	25.8046	24.1093	49.9139	3.3964
									160	25.8023	24.1116	49.9139	3.3874
									160.1	25.8001	24.1138	49.9139	3.3783
									160.2	25.7978	24.1161	49.9139	3.3693
									160.3	25.7956	24.1183	49.9139	3.3604
									160.4	25.7933	24.1205	49.9138	3.3514
									160.5	25.7911	24.1228	49.9139	3.3425
									160.6	25.7889	24.125	49.9139	3.3336
									160.7	25.7867	24.1272	49.9139	3.3247
									160.8	25.7845	24.1294	49.9139	3.3158
									160.9	25.7823	24.1316	49.9139	3.307
									161	25.7801	24.1338	49.9139	3.2981
									161.1	25.7779	24.136	49.9139	3.2893
									161.2	25.7757	24.1382	49.9139	3.2805
									161.3	25.7735	24.1404	49.9139	3.2718
									161.4	25.7713	24.1426	49.9139	3.263
									161.5	25.7691	24.1448	49.9139	3.2543
									161.6	25.7669	24.1469	49.9138	3.2456
									161.7	25.7648	24.1491	49.9139	3.2369
									161.8	25.7626	24.1513	49.9139	3.2283
									161.9	25.7605	24.1534	49.9139	3.2196
									162	25.7583	24.1556	49.9139	3.211
									162.1	25.7562	24.1577	49.9139	3.2024
									162.2	25.754	24.1599	49.9139	3.1938
									162.3	25.7519	24.162	49.9139	3.1853
									162.4	25.7498	24.1641	49.9139	3.1767
									162.5	25.7476	24.1663	49.9139	3.1682
									162.6	25.7455	24.1684	49.9139	3.1597
									162.7	25.7434	24.1705	49.9139	3.1513
									162.8	25.7413	24.1726	49.9139	3.1428
									162.9	25.7392	24.1747	49.9139	3.1344
									163	25.7371	24.1768	49.9139	3.126
									163.1	25.735	24.1789	49.9139	3.1176
									163.2	25.7329	24.181	49.9139	3.1092
									163.3	25.7308	24.1831	49.9139	3.1008
									163.4	25.7287	24.1852	49.9139	3.0925
									163.5	25.7267	24.1872	49.9139	3.0842
									163.6	25.7246	24.1893	49.9139	3.0759
									163.7	25.7225	24.1914	49.9139	3.0676
									163.8	25.7205	24.1934	49.9139	3.0594
									163.9	25.7184	24.1955	49.9139	3.0512
									164	25.7164	24.1975	49.9139	3.0429
									164.1	25.7143	24.1996	49.9139	3.0348
									164.2	25.7123	24.2016	49.9139	3.0266
									164.3	25.7103	24.2037	49.914	3.0184
									164.4	25.7082	24.2057	49.9139	3.0103
									164.5	25.7062	24.2077	49.9139	3.0022
									164.6	25.7042	24.2097	49.9139	2.9941
									164.7	25.7022	24.2117	49.9139	2.986
									164.8	25.7002	24.2138	49.914	2.978
									164.9	25.6982	24.2158	49.914	2.9699
									165	25.6962	24.2178	49.914	2.9619
									165.1	25.6942	24.2198	49.914	2.9539
									165.2	25.6922	24.2217	49.9139	2.9459
									165.3	25.6902	24.2237	49.9139	2.938
									165.4	25.6882	24.2257	49.9139	2.93
									165.5	25.6862	24.2277	49.9139	2.9221
									165.6	25.6843	24.2297	49.914	2.9142
									165.7	25.6823	24.2316	49.9139	2.9063
									165.8	25.6803	24.2336	49.9139	2.8985
									165.9	25.6784	24.2356	49.914	2.8906
									166	25.6764	24.2375	49.9139	2.8828
									166.1	25.6745	24.2395	49.914	2.875
									166.2	25.6725	24.2414	49.9139	2.8672
									166.3	25.6706	24.2433	49.9139	2.8594
									166.4	25.6687	24.2453	49.914	2.8517
									166.5	25.6667	24.2472	49.9139	2.8439
									166.6	25.6648	24.2491	49.9139	2.8362
									166.7	25.6629	24.251	49.9139	2.8285
									166.8	25.661	24.253	49.914	2.8209
									166.9	25.6591	24.2549	49.914	2.8132
									167	25.6572	24.2568	49.914	2.8056
									167.1	25.6553	24.2587	49.914	2.798
									167.2	25.6534	24.2606	49.914	2.7904
									167.3	25.6515	24.2625	49.914	2.7828
									167.4	25.6496	24.2644	49.914	2.7752
									167.5	25.6477	24.2662	49.9139	2.7677
									167.6	25.6458	24.2681	49.9139	2.7601
									167.7	25.6439	24.27	49.9139	2.7526
									167.8	25.6421	24.2719	49.914	2.7451
									167.9	25.6402	24.2737	49.9139	2.7377
									168	25.6383	24.2756	49.9139	2.7302
									168.1	25.6365	24.2775	49.914	2.7228
									168.2	25.6346	24.2793	49.9139	2.7153
									168.3	25.6328	24.2812	49.914	2.7079
									168.4	25.6309	24.283	49.9139	2.7006
									168.5	25.6291	24.2848	49.9139	2.6932
									168.6	25.6273	24.2867	49.914	2.6858
									168.7	25.6254	24.2885	49.9139	2.6785
									168.8	25.6236	24.2903	49.9139	2.6712
									168.9	25.6218	24.2921	49.9139	2.6639
									169	25.62	24.294	49.914	2.6566
									169.1	25.6182	24.2958	49.914	2.6494
									169.2	25.6164	24.2976	49.914	2.6421
									169.3	25.6146	24.2994	49.914	2.6349
									169.4	25.6128	24.3012	49.914	2.6277
									169.5	25.611	24.303	49.914	2.6205
									169.6	25.6092	24.3048	49.914	2.6133
									169.7	25.6074	24.3066	49.914	2.6062
									169.8	25.6056	24.3083	49.9139	2.599
									169.9	25.6038	24.3101	49.9139	2.5919
									170	25.6021	24.3119	49.914	2.5848
									170.1	25.6003	24.3137	49.914	2.5777
									170.2	25.5985	24.3154	49.9139	2.5707
									170.3	25.5968	24.3172	49.914	2.5636
									170.4	25.595	24.3189	49.9139	2.5566
									170.5	25.5933	24.3207	49.914	2.5496
									170.6	25.5915	24.3224	49.9139	2.5426
									170.7	25.5898	24.3242	49.914	2.5356
									170.8	25.588	24.3259	49.9139	2.5286
									170.9	25.5863	24.3276	49.9139	2.5217
									171	25.5846	24.3294	49.914	2.5147
									171.1	25.5829	24.3311	49.914	2.5078
									171.2	25.5811	24.3328	49.9139	2.5009
									171.3	25.5794	24.3345	49.9139	2.4941
									171.4	25.5777	24.3363	49.914	2.4872
									171.5	25.576	24.338	49.914	2.4803
									171.6	25.5743	24.3397	49.914	2.4735
									171.7	25.5726	24.3414	49.914	2.4667
									171.8	25.5709	24.3431	49.914	2.4599
									171.9	25.5692	24.3448	49.914	2.4531
									172	25.5675	24.3465	49.914	2.4463
									172.1	25.5658	24.3481	49.9139	2.4396
									172.2	25.5642	24.3498	49.914	2.4329
									172.3	25.5625	24.3515	49.914	2.4262
									172.4	25.5608	24.3532	49.914	2.4195
									172.5	25.5591	24.3548	49.9139	2.4128
									172.6	25.5575	24.3565	49.914	2.4061
									172.7	25.5558	24.3582	49.914	2.3994
									172.8	25.5542	24.3598	49.914	2.3928
									172.9	25.5525	24.3615	49.914	2.3862
									173	25.5509	24.3631	49.914	2.3796
									173.1	25.5492	24.3648	49.914	2.373
									173.2	25.5476	24.3664	49.914	2.3664
									173.3	25.5459	24.368	49.9139	2.3599
									173.4	25.5443	24.3697	49.914	2.3533
									173.5	25.5427	24.3713	49.914	2.3468
									173.6	25.5411	24.3729	49.914	2.3403
									173.7	25.5394	24.3745	49.9139	2.3338
									173.8	25.5378	24.3762	49.914	2.3274
									173.9	25.5362	24.3778	49.914	2.3209
									174	25.5346	24.3794	49.914	2.3144
									174.1	25.533	24.381	49.914	2.308
									174.2	25.5314	24.3826	49.914	2.3016
									174.3	25.5298	24.3842	49.914	2.2952
									174.4	25.5282	24.3858	49.914	2.2888
									174.5	25.5266	24.3874	49.914	2.2825
									174.6	25.525	24.3889	49.9139	2.2761
									174.7	25.5235	24.3905	49.914	2.2698
									174.8	25.5219	24.3921	49.914	2.2635
									174.9	25.5203	24.3937	49.914	2.2572
									175	25.5187	24.3952	49.9139	2.2509
									175.1	25.5172	24.3968	49.914	2.2446
									175.2	25.5156	24.3984	49.914	2.2383
									175.3	25.5141	24.3999	49.914	2.2321
									175.4	25.5125	24.4015	49.914	2.2259
									175.5	25.511	24.403	49.914	2.2197
									175.6	25.5094	24.4046	49.914	2.2135
									175.7	25.5079	24.4061	49.914	2.2073
									175.8	25.5063	24.4077	49.914	2.2011
									175.9	25.5048	24.4092	49.914	2.195
									176	25.5033	24.4107	49.914	2.1888
									176.1	25.5017	24.4123	49.914	2.1827
									176.2	25.5002	24.4138	49.914	2.1766
									176.3	25.4987	24.4153	49.914	2.1705
									176.4	25.4972	24.4168	49.914	2.1644
									176.5	25.4957	24.4183	49.914	2.1584
									176.6	25.4942	24.4198	49.914	2.1523
									176.7	25.4927	24.4214	49.9141	2.1463
									176.8	25.4911	24.4229	49.914	2.1403
									176.9	25.4897	24.4244	49.9141	2.1343
									177	25.4882	24.4258	49.914	2.1283
									177.1	25.4867	24.4273	49.914	2.1223
									177.2	25.4852	24.4288	49.914	2.1163
									177.3	25.4837	24.4303	49.914	2.1104
									177.4	25.4822	24.4318	49.914	2.1045
									177.5	25.4807	24.4333	49.914	2.0986
									177.6	25.4793	24.4347	49.914	2.0927
									177.7	25.4778	24.4362	49.914	2.0868
									177.8	25.4763	24.4377	49.914	2.0809
									177.9	25.4749	24.4391	49.914	2.075
									178	25.4734	24.4406	49.914	2.0692
									178.1	25.472	24.4421	49.9141	2.0634
									178.2	25.4705	24.4435	49.914	2.0576
									178.3	25.4691	24.445	49.9141	2.0518
									178.4	25.4676	24.4464	49.914	2.046
									178.5	25.4662	24.4478	49.914	2.0402
									178.6	25.4647	24.4493	49.914	2.0344
									178.7	25.4633	24.4507	49.914	2.0287
									178.8	25.4619	24.4521	49.914	2.023
									178.9	25.4605	24.4536	49.9141	2.0172
									179	25.459	24.455	49.914	2.0115
									179.1	25.4576	24.4564	49.914	2.0059
									179.2	25.4562	24.4578	49.914	2.0002
									179.3	25.4548	24.4592	49.914	1.9945
									179.4	25.4534	24.4606	49.914	1.9889
									179.5	25.452	24.4621	49.9141	1.9832
									179.6	25.4506	24.4635	49.9141	1.9776
									179.7	25.4492	24.4649	49.9141	1.972
									179.8	25.4478	24.4663	49.9141	1.9664
									179.9	25.4464	24.4676	49.914	1.9608
									180	25.445	24.469	49.914	1.9553
									180.1	25.4436	24.4704	49.914	1.9497
									180.2	25.4422	24.4718	49.914	1.9442
									180.3	25.4408	24.4732	49.914	1.9387
									180.4	25.4395	24.4746	49.9141	1.9332
									180.5	25.4381	24.4759	49.914	1.9277
									180.6	25.4367	24.4773	49.914	1.9222
									180.7	25.4354	24.4787	49.9141	1.9167
									180.8	25.434	24.48	49.914	1.9113
									180.9	25.4326	24.4814	49.914	1.9058
									181	25.4313	24.4827	49.914	1.9004
									181.1	25.4299	24.4841	49.914	1.895
									181.2	25.4286	24.4854	49.914	1.8896
									181.3	25.4273	24.4868	49.9141	1.8842
									181.4	25.4259	24.4881	49.914	1.8788
									181.5	25.4246	24.4895	49.9141	1.8734
									181.6	25.4232	24.4908	49.914	1.8681
									181.7	25.4219	24.4921	49.914	1.8628
									181.8	25.4206	24.4935	49.9141	1.8574
									181.9	25.4193	24.4948	49.9141	1.8521
									182	25.4179	24.4961	49.914	1.8468
									182.1	25.4166	24.4974	49.914	1.8415
									182.2	25.4153	24.4987	49.914	1.8363
									182.3	25.414	24.5001	49.9141	1.831
									182.4	25.4127	24.5014	49.9141	1.8258
									182.5	25.4114	24.5027	49.9141	1.8205
									182.6	25.4101	24.504	49.9141	1.8153
									182.7	25.4088	24.5053	49.9141	1.8101
									182.8	25.4075	24.5066	49.9141	1.8049
									182.9	25.4062	24.5079	49.9141	1.7997
									183	25.4049	24.5092	49.9141	1.7946
									183.1	25.4036	24.5104	49.914	1.7894
									183.2	25.4023	24.5117	49.914	1.7843
									183.3	25.401	24.513	49.914	1.7791
									183.4	25.3998	24.5143	49.9141	1.774
									183.5	25.3985	24.5156	49.9141	1.7689
									183.6	25.3972	24.5168	49.914	1.7638
									183.7	25.3959	24.5181	49.914	1.7587
									183.8	25.3947	24.5194	49.9141	1.7537
									183.9	25.3934	24.5206	49.914	1.7486
									184	25.3922	24.5219	49.9141	1.7436
									184.1	25.3909	24.5231	49.914	1.7385
									184.2	25.3897	24.5244	49.9141	1.7335
									184.3	25.3884	24.5256	49.914	1.7285
									184.4	25.3872	24.5269	49.9141	1.7235
									184.5	25.3859	24.5281	49.914	1.7185
									184.6	25.3847	24.5294	49.9141	1.7136
									184.7	25.3834	24.5306	49.914	1.7086
									184.8	25.3822	24.5318	49.914	1.7037
									184.9	25.381	24.5331	49.9141	1.6987
									185	25.3797	24.5343	49.914	1.6938
									185.1	25.3785	24.5355	49.914	1.6889
									185.2	25.3773	24.5368	49.9141	1.684
									185.3	25.3761	24.538	49.9141	1.6791
									185.4	25.3749	24.5392	49.9141	1.6742
									185.5	25.3737	24.5404	49.9141	1.6694
									185.6	25.3724	24.5416	49.914	1.6645
									185.7	25.3712	24.5428	49.914	1.6597
									185.8	25.37	24.544	49.914	1.6549
									185.9	25.3688	24.5452	49.914	1.6501
									186	25.3676	24.5464	49.914	1.6453
									186.1	25.3664	24.5476	49.914	1.6405
									186.2	25.3652	24.5488	49.914	1.6357
									186.3	25.3641	24.55	49.9141	1.6309
									186.4	25.3629	24.5512	49.9141	1.6262
									186.5	25.3617	24.5524	49.9141	1.6214
									186.6	25.3605	24.5536	49.9141	1.6167
									186.7	25.3593	24.5547	49.914	1.612
									186.8	25.3582	24.5559	49.9141	1.6073
									186.9	25.357	24.5571	49.9141	1.6026
									187	25.3558	24.5582	49.914	1.5979
									187.1	25.3547	24.5594	49.9141	1.5932
									187.2	25.3535	24.5606	49.9141	1.5886
									187.3	25.3523	24.5617	49.914	1.5839
									187.4	25.3512	24.5629	49.9141	1.5793
									187.5	25.35	24.5641	49.9141	1.5746
									187.6	25.3489	24.5652	49.9141	1.57
									187.7	25.3477	24.5664	49.9141	1.5654
									187.8	25.3466	24.5675	49.9141	1.5608
									187.9	25.3454	24.5686	49.914	1.5562
									188	25.3443	24.5698	49.9141	1.5517
									188.1	25.3431	24.5709	49.914	1.5471
									188.2	25.342	24.5721	49.9141	1.5426
									188.3	25.3409	24.5732	49.9141	1.538
									188.4	25.3398	24.5743	49.9141	1.5335
									188.5	25.3386	24.5754	49.914	1.529
									188.6	25.3375	24.5766	49.9141	1.5245
									188.7	25.3364	24.5777	49.9141	1.52
									188.8	25.3353	24.5788	49.9141	1.5155
									188.9	25.3341	24.5799	49.914	1.5111
									189	25.333	24.581	49.914	1.5066
									189.1	25.3319	24.5821	49.914	1.5021
									189.2	25.3308	24.5833	49.9141	1.4977
									189.3	25.3297	24.5844	49.9141	1.4933
									189.4	25.3286	24.5855	49.9141	1.4889
									189.5	25.3275	24.5866	49.9141	1.4845
									189.6	25.3264	24.5877	49.9141	1.4801
									189.7	25.3253	24.5888	49.9141	1.4757
									189.8	25.3242	24.5898	49.914	1.4713
									189.9	25.3231	24.5909	49.914	1.467
									190	25.3221	24.592	49.9141	1.4626
									190.1	25.321	24.5931	49.9141	1.4583
									190.2	25.3199	24.5942	49.9141	1.4539
									190.3	25.3188	24.5953	49.9141	1.4496
									190.4	25.3177	24.5963	49.914	1.4453
									190.5	25.3167	24.5974	49.9141	1.441
									190.6	25.3156	24.5985	49.9141	1.4367
									190.7	25.3145	24.5995	49.914	1.4325
									190.8	25.3135	24.6006	49.9141	1.4282
									190.9	25.3124	24.6017	49.9141	1.4239
									191	25.3114	24.6027	49.9141	1.4197
									191.1	25.3103	24.6038	49.9141	1.4155
									191.2	25.3092	24.6048	49.914	1.4112
									191.3	25.3082	24.6059	49.9141	1.407
									191.4	25.3071	24.6069	49.914	1.4028
									191.5	25.3061	24.608	49.9141	1.3986
									191.6	25.3051	24.609	49.9141	1.3945
									191.7	25.304	24.6101	49.9141	1.3903
									191.8	25.303	24.6111	49.9141	1.3861
									191.9	25.3019	24.6121	49.914	1.382
									192	25.3009	24.6132	49.9141	1.3778
									192.1	25.2999	24.6142	49.9141	1.3737
									192.2	25.2988	24.6152	49.914	1.3696
									192.3	25.2978	24.6163	49.9141	1.3655
									192.4	25.2968	24.6173	49.9141	1.3614
									192.5	25.2958	24.6183	49.9141	1.3573
									192.6	25.2948	24.6193	49.9141	1.3532
									192.7	25.2937	24.6203	49.914	1.3491
									192.8	25.2927	24.6214	49.9141	1.3451
									192.9	25.2917	24.6224	49.9141	1.341
									193	25.2907	24.6234	49.9141	1.337
									193.1	25.2897	24.6244	49.9141	1.333
									193.2	25.2887	24.6254	49.9141	1.3289
									193.3	25.2877	24.6264	49.9141	1.3249
									193.4	25.2867	24.6274	49.9141	1.3209
									193.5	25.2857	24.6284	49.9141	1.3169
									193.6	25.2847	24.6294	49.9141	1.313
									193.7	25.2837	24.6304	49.9141	1.309
									193.8	25.2827	24.6314	49.9141	1.305
									193.9	25.2818	24.6323	49.9141	1.3011
									194	25.2808	24.6333	49.9141	1.2971
									194.1	25.2798	24.6343	49.9141	1.2932
									194.2	25.2788	24.6353	49.9141	1.2893
									194.3	25.2778	24.6363	49.9141	1.2854
									194.4	25.2769	24.6372	49.9141	1.2815
									194.5	25.2759	24.6382	49.9141	1.2776
									194.6	25.2749	24.6392	49.9141	1.2737
									194.7	25.274	24.6401	49.9141	1.2698
									194.8	25.273	24.6411	49.9141	1.266
									194.9	25.272	24.6421	49.9141	1.2621
									195	25.2711	24.643	49.9141	1.2583
									195.1	25.2701	24.644	49.9141	1.2544
									195.2	25.2692	24.6449	49.9141	1.2506
									195.3	25.2682	24.6459	49.9141	1.2468
									195.4	25.2673	24.6468	49.9141	1.243
									195.5	25.2663	24.6478	49.9141	1.2392
									195.6	25.2654	24.6487	49.9141	1.2354
									195.7	25.2644	24.6497	49.9141	1.2316
									195.8	25.2635	24.6506	49.9141	1.2279
									195.9	25.2626	24.6516	49.9142	1.2241
									196	25.2616	24.6525	49.9141	1.2204
									196.1	25.2607	24.6534	49.9141	1.2166
									196.2	25.2598	24.6544	49.9142	1.2129
									196.3	25.2588	24.6553	49.9141	1.2092
									196.4	25.2579	24.6562	49.9141	1.2055
									196.5	25.257	24.6571	49.9141	1.2017
									196.6	25.2561	24.6581	49.9142	1.1981
									196.7	25.2551	24.659	49.9141	1.1944
									196.8	25.2542	24.6599	49.9141	1.1907
									196.9	25.2533	24.6608	49.9141	1.187
									197	25.2524	24.6617	49.9141	1.1834
									197.1	25.2515	24.6626	49.9141	1.1797
									197.2	25.2506	24.6635	49.9141	1.1761
									197.3	25.2497	24.6644	49.9141	1.1725
									197.4	25.2488	24.6654	49.9142	1.1688
									197.5	25.2479	24.6663	49.9142	1.1652
									197.6	25.247	24.6672	49.9142	1.1616
									197.7	25.2461	24.668	49.9141	1.158
									197.8	25.2452	24.6689	49.9141	1.1544
									197.9	25.2443	24.6698	49.9141	1.1509
									198	25.2434	24.6707	49.9141	1.1473
									198.1	25.2425	24.6716	49.9141	1.1437
									198.2	25.2416	24.6725	49.9141	1.1402
									198.3	25.2407	24.6734	49.9141	1.1366
									198.4	25.2398	24.6743	49.9141	1.1331
									198.5	25.239	24.6751	49.9141	1.1296
									198.6	25.2381	24.676	49.9141	1.1261
									198.7	25.2372	24.6769	49.9141	1.1226
									198.8	25.2363	24.6778	49.9141	1.1191
									198.9	25.2355	24.6786	49.9141	1.1156
									199	25.2346	24.6795	49.9141	1.1121
									199.1	25.2337	24.6804	49.9141	1.1086
									199.2	25.2329	24.6812	49.9141	1.1052
									199.3	25.232	24.6821	49.9141	1.1017
									199.4	25.2311	24.683	49.9141	1.0983
									199.5	25.2303	24.6838	49.9141	1.0948
									199.6	25.2294	24.6847	49.9141	1.0914
									199.7	25.2286	24.6855	49.9141	1.088
									199.8	25.2277	24.6864	49.9141	1.0846
[truncated: 2 more rows]

[truncated: 27 more sheets: Fig3d_bottom, Fig3e_top, Fig3e_bottom, Fig3f_top, Fig3f_bottm, Fig4h, Fig5c, Fig5e, Fig5f, Fig6b, Fig6c, Suppl_Fig2a, Suppl_Fig2b, Suppl_Fig3, Suppl_Fig4, Suppl_Fig5, Suppl_Fig6a, Suppl_Fig6b, Suppl_Fig7, Suppl_Fig8 …]
